# Supplementary material for: Mammalian acetate-dependent acetyl CoA synthetase 2 contains multiple protein destabilization and masking elements
Source: J Biol Chem. 2021 Jul 31;297(3):101037. doi: 10.1016/j.jbc.2021.101037 (PMC8405932; doi:10.1016/j.jbc.2021.101037)
Supplement: Supporting data S1 [file mmc1.xlsx]

## Sheet: Eukaryotes Prokaryotes
Kingdom	Phylum	Class	Order	Family	Organism #	ID #	Scientific Name	Common Name	Reference	Sequence (Hinge region to end)
Animalia	Chordata	Mammalia		Great Apes	1	A1	Homo sapiens	Human	NP_061147.1	KQPWPGIMRTVYGNHERFETTYFKKFP----GYYVTGDGCQRDQ-DGYYWITGRIDDMLNVSGHLLSTAEVESALVEH-EAVAEAAVVGHPHPVKGECLYCFVTLCDGHTF----SPKLTEELKKQIREKIGPIATPDYIQNAPGLPKTRSGKIMRRVLRKIAQND---HDLGDMSTVADPSVISHLFSHRCLTIQ----------------
					2	A2	Gorilla gorilla gorilla	Western Lowland Gorilla	XP_004062092.1	KQPWPGIMRTVYGNHERFETTYFKKFP----GYYVTGDGCQRDQ-DGYYWITGRIDDMLNVSGHLLSTAEVESALVEH-EAVAEAAVVGHPHPVKGECLYCFVTLCDGHTF----SPKLTEELKKQIREKIGPIATPDYIQNAPGLPKTRSGKIMRRVLRKIAQND---HDLGDTSTVADPSVISHLFSHRCLTIQ----------------
					3	A3	Pan troglodytes	Chimpanzee	JAA24937.1	KQPWPGIMRTVYGNHERFETTYFKKFP----GYYVTGDGCQRDQ-DGYYWITGRIDDMLNVSGHLLSTAEVESALVEH-EAVAEAAVVGHPHPVKGECLYCFVTLCDGHTF----SPKLTEELKKQIREKIGPIATPDYIQNAPGLPKTRSGKIMRRVLRKIAQND---HDLGDMSTVADPSVISHLFSHRCLTIQ----------------
				Old World Monkeys	4	A4	Macaca mulatta	Rhesus Macaque	NP_001252729.1	KQPWPGIMRTVYGNHERFETTYFKKFP----GYYVTGDGCRRDQ-DGYYWITGRIDDMLNVSGHLLSTAEVESALVEH-EAVAEAAVVGHPHPVKGECLYCFVTLCDGHTF----SPKLTEELKKQIREKIGPIATPDYIQNAPGLPKTRSGKIMRRVLRKIAQND---HDLGDTSTVADPSVISHLFSHRCLTIQ----------------
					5	A5	Chlorocebus sabaeus	Green Monkey	*XP_008019743.1	KQPWPGIMRTVYGNHERFETTYFKKFP----GYYVTGDGCRRDQ-DGYYWITGRIDDMLNVSGHLLSTAEVESALVEH-EAVAEAAVVGHPHPVKGECLYCFVTLCDGHTF----SPKLTEELKKQIREKIGPIATPDYIQNAPGLPKTRSGKIMRRVLRKIAQND---HDLGDTSTVADPSVISHLFSHRCLTIQ----------------
					6	A6	Cercocebus atys	Sooty Mangabey	XP_011908008.1	KQPWPGIMRTVYGNHERFETTYFKKFP----GYYVTGDGCRRDQ-DGYYWITGRIDDMLNVSGHLLSTAEVESALVEH-EAVAEAAVVGHPHPVKGECLYCFVTLCDGHTF----SPKLTEELKKQIREKIGPIATPDYIQNAPGLPKTRSGKIMRRVLRKIAQND---YDLGDTSTVADPSVISHLFSHRCLTIQ----------------
					7	A8	Mandrillus leucophaeus	Drill	XP_011827814.1	KQPWPGIMRTVYGNHERFETTYFKKFP----GYYVTGDGCRRDQ-DGYYWITGRIDDMLNVSGHLLSTAEVESALVEH-EAVAEAAVVGHPHPVKGECLYCFVTLCDGHTF----SPKLTEELKKQIREKIGPIATPDYIQNAPGLPKTRSGKIMRRVLRKIAQND---YDLGDTSTVADPSVISHLFSHRCLTIQ----------------
					8	A9	Colobus angolensis palliatus	Tanzanian Colobus	XP_011784567.1	KQPWPGIMRTVYGNHERFETTYFKKFP----GYYVTGDGCRRDQ-DGYYWITGRIDDMLNVSGHLLSTAEVESALVEH-EAVAEAAVVGHPHPVKGECLYCFVTLCDGHTF----SPKLTEELKKQIREKIGPIATPDYIQNAPGLPKTRSGKIMRRVLRKIAQND---HDLGDTSTVADPSVISHLFSHRCLTIQ----------------
					9	A10	Macaca nemestrina	Southern Pig-Tailed Macaque	XP_011764770.1	KQPWPGIMRTVYGNHERFETTYFKKFP----GYYVTGDGCRRDQ-DGYYWITGRIDDMLNVSGHLLSTAEVESALVEH-EAVAEAAVVGHPHPVKGECLYCFVTLCDGHTF----SPKLTEELKKQIREKIGPIATPDYIQNAPGLPKTRSGKIMRRVLRKIAQND---HDLGDTSTVADPSVISHLFSHRCLTIQ----------------
					10	A11	Carlito syrichta	Philippine Tarsier	XP_008068458.1	KQPWPGIMRTVYGNHERFETTYFKKFP----GYYITGDGCRRDQ-DGYYWITGRIDDMLNVSGHLLSTAEVESALVEH-EAIAEAAVVGHPHPVKGECLYCFVTLCDGHTF----SPTLTEELKKQIREKIGPIATPDYIQNAPGLPKTRSGKIMRRVLRKIAQND---HDLGDTSTVADPSVISHLFSHRCLTIQ----------------
					11	A12	Rhinopithecus roxellana	Golden Snub-Nosed Monkey	XP_010384816.1	KQPWPGIMRTVYGNHERFETTYFKKFP----GYYVTGDGCRRDQ-DGYYWITGRIDDMLNVSGHLLSTAEVESALVEH-EAVAEAAVVGHPHPVKGECLYCFVTLCDGHTF----SPKLTEELKKQIREKIGPIATPDYIQNAPGLPKTRSGKIMRRVLRKIAQND---HDLGDTSTVADPSVISHLFSHRCLTIQ----------------
					12	A13	Aotus nancymaae	Nancy Ma's Night Monkey	XP_012310556.1	KQPWPGIMRTVYGNHERFETTYFKKFP----GYYVTGDGCRRDQ-DGYYWITGRIDDMLNVSGHLLSTAEVESALVEH-EAVAEAAVVGHPHPVKGECLYCFVTLCDGHNF----SPKLTEELKKQIREKIGPIATPDYIQNAPGLPKTRSGKIMRRVLRKIAQND---HDLGDTSTVADPSVISHLFSHRCLTIQ----------------
					13	A14	Saimiri boliviensis	Bolivian Squirrel Monkey	XP_003932083.1	KQPWPGIMRTVYGNHERFETTYFKKFP----GYYVTGDGCRRDQ-DGYYWITGRIDDMLNVSGHLLSTAEVESALVEH-EAVAEAAVVGHPHPVKGECLYCFVTLCDGHNF----SPKLTEELKKQIREKIGPIATPDYIQNAPGLPKTRSGKIMRRVLRKIAQND---HDLGDTSTVADPSVISHLFSHRCLTIQ----------------
					14	A15	Nomascus leucogenys	White-Cheeked Gibbon	XP_003273607.1	KQPWPGIMRTVYGNHERFETTYFKKFP----GYYVTGDGCRRDQ-DGYYWITGRIDDMLNVSGHLLSTAEVESALVEH-EAVAEAAVVGHPHPVKGECLYCFVTLCDGHTF----SPKLTEELKKQIREKIGPIATPDYIQNAPGLPKTRSGKIMRRVLRKIAQND---HDLGDTSTVADPSVISHLFSHRCLTIQ----------------
					15	A16	Callithrix jacchus	White-Tufted-Ear Marmoset	JAB51651.1	KQPWPGIMRTVYGNHERFETTYFKKFP----GYYVTGDGCRRDQ-DGYYWITGRIDDMLNVSGHLLSTAEVESALVEH-EAVAEAAVVGHPHPVKGECLYCFVTLCDGHNF----SPKLTEELKKQIREKIGPIATPDYIQNAPGLPKTRSGKIMRRVLRKIAQND---HDLGDTSTVADPSVISHLFSHRCLTIQ----------------
					16	A17	Propithecus coquereli	Conquerel's Sifaka	XP_012493105.1	KQPWPGIMRTVYGNHERFETTYFKKFP----GYYVTGDGCRRDQ-DGYYWITGRIDDMLNVSGHLLSTAEVESALVEH-EAVAEAAVVGHPHPVKGECLYCFVTLCDGHTF----SPTLTEELKKQIREKIGPIATPDYIQNAPGLPKTRSGKIMRRVLRKIAHND---HDLGDTSTVADPSVINHLFSHRCLTTQ----------------
					17	A18	Microcebus murinus	Gray Mouse Lemur	XP_012610223.1	KQPWPGIMRTVYGNHERFETTYFKKFP----GYYVTGDGCRRDQ-DGYYWITGRIDDMLNVSGHLLSTAEVESALVEH-EAVAEAAVVGHPHPVKGECLYCFVTLCDGHTF----SPTLTEELKKQIREKIGPIATPDYIQNAPGLPKTRSGKIMRRVLRKIAQND---RDLGDTSTVADPSVISHLFSHRCLTTQ----------------
					18	A19	Galeopterus variegatus	Sunda Flying Lemur	XP_008569473.1	KQPWPGIMRTVYGNHERFETTYFKKFP----GYYVTGDGCRRDQ-DGYYWITGRIDDMLNVSGHLLSTAEVESALVEH-EAVVEAAVVGHPHPVKGECLYCFVTLCDGHTF----SPSLTEELKKQIREKIGPIATPDYIQNAPGLPKTRSGKIMRRVLRKIAQND---HDLGDMSTVADPSIISHLFSHRCLTIL----------------
					19	A20	Elephantulus edwardii	Cape Elephant Shrew	XP_006881526.1	KQPWPGIMRTVYGNHERFETTYFKKFP----GYYVTGDGCRRDQ-DGYYWITGRIDDMLNVSGHLLSTAEVESALVEH-EAVAEAAVVGHPHPVKGECLYCFVTLCDGHTF----SPVLIEELKKQIREKIGPIATPDYIQNAPGLPKTRSGKIMRRVLRKIAQND---HDLGDTSTVADPSVISHLFNHRCVTTQ----------------
					20	A21	Sorex araneus	European Shrew	XP_004612604.1	KQPWPGIMRTVYGNHERFETTYFKKFP----GYYVTGDGCRRDQ-DGYYWITGRIDDMLNVSGHLLSTAEVESALVEH-EAIAEAAVVGHPHPVKGECLYCFVTLCDGHSF----STTLTEELKKQIREKIGPIATPDYIQNAPGLPKTRSGKIMRRVLRKIAQND---HNLGDTSTVADPSVINQLFSHRCLTT-----------------
					21	A22	Tupaia chinensis	Chinese Tree Shrew	XP_006144102.1	KQPWPGIMRTVYGNHERFETTYFKKFP----GYYVTGDGCRRDQ-DGYYWITGRIDDMLNVSGHLLSTAEVESALVEH-EAVAEAAVVGHPHPVKGECLYCFVTLCDGHTF----NPTLMEELKKQIREKIGPIATPDYIQNAPGLPKTRSGKIMRRVLRKIAQND---HDLGDTSTVADPSVISHLFSHRCLTLQ----------------
					22	A23	Condylura cristata	Star-nosed Mole	XP_004687317.1	KQPWPGIMRTVYRNHERFETTYFKKFP----GYYVTGDGCRRDQ-DGYYWITGRIDDMLNVSGHLLSTAEVESALVEH-EAVAEAAVVGHPHPVKGECLYCFVTLCDGHIF----NTTLTEELRKQIREKIGPIATPDYIQNAPGLPKTRSGKIMRRVLRKIAQND---HNLGDTSTVADPSVISQLFSHRCLTIQ----------------
					23	A24	Chrysochloris asiatica	Cape Golden Mole	XP_006876934.1	KQPWPGIMRTVYGNHGRFETTYFKKFP----GYYVTGDGCRRDQ-DGYYWITGRIDDMLNVSGHLLSTAEVESALVEH-EAVAEAAVVGHPHPVKGECLYCFVTLCDGHTF----NPTLTEELKKQIREKIGPIATPDYIQNAPGLPKTRSGKIMRRLLRKIARND---HDLGDTSTVADPSVISHLFSHRCLVTQ----------------
					24	A25	Orycteropus afer afer	Aardvark	XP_007932775.1	KQPWPGIMRTVYGNHERFETTYFKKFP----GYYVTGDGCRRDQ-DGYYWITGRIDDMLNVSGHLLSTAEVESALVEH-EAVVEAAVVGHPHPVKGECLYCFVTLCDGHTF----SPTLTEELKKQIREKIGPIATPDYIQNAPALPKTRSGKIMRRVLRKIAQND---HNLGDTSTVADPSVISHLFSHRCLATQ----------------
					25	A26	Mustela putorius furo	Domestic Ferret	XP_004746631.1	KQPWPGIMRTVYGNHERFEATYFKKFP----GYYVTGDGCRRDQ-DGYYWITGRIDDMLNVSGHLLSTAEVESALVEH-EAIAEAAVVGHPHPVKGECLYCFVTLCDGYTF----SPTLTEELKKQIREKIGPIATPDYIQNAPGLPKTRSGKIMRRVLRKIAQND---HDLGDTSTVADPTVICQLFNHRCLTIQ----------------
					26	A27	Cricetulus griseus	Chinese Hampster	*XP_007633290.1	KQPWPGIMRTIYGNHTRFETTYFKKFP----GYYVTGDGCRRDQ-DGYYWITGRIDDMLNVSGHLLSTAEVESALVEH-EAVAEAAVVGHPHPVKGECLYCFVTLCDGHTF----SSTLTEELKKQIREKIGPIATPDYIQNAPGLPKTRSGKIMRRVLRKIAQND---HDLGDTSTVADPSVINHLFSHRCLTTQ----------------
					27	A28	Cavia porcellus	Domestic Guinea Pig	XP_003467787.1	KQPWPGIMRTVYGNHPRFESTYFKKFP----GYYVTGDGCRRDR-DGYYWITGRIDDMLNVSGHLLSTAEVESALVEH-EAVAEAAVVGHPHPVKGECLYCFVTLCDGHTF----SPTLTEELKKQIREKIGPIATPDYIQNAPGLPKTRSGKIMRRVLRKIAQND---HDVGDLSTVADPSVINYLFDHRCLTI-----------------
					28	A29	Octodon degus	Degu	XP_004630894.1	KQPWPGIMRTVYGNHPRFETTYFKKFP----GYYVTGDGCRRDQ-DGYYWITGRIDDMLNVSGHLLSTAEVESALVEH-EAVAEAAVVGHPHPVKGECLYCFVTLCDGHTF----SPTLIEELKKQIREKIGPIATPDYIQNAPGLPKTRSGKIMRRVLRKIAQND---HDLGDISTVADPSVISHLFNHRCLTI-----------------
					29	A30	Chinchilla lanigera	Long-Tailed Chinchilla	XP_005384870.1	KQPWPGIMRTVYGNHPRFETTYFKKFP----GYYVTGDGCRRDR-DGYYWITGRIDDMLNVSGHLLSTAEVESALVEH-EAVAEAAVVGHPHPVKGECLYCFVTLCDGHAF----SPTLIEELKKQIREKIGPIATPDYIQNAPGLPKTRSGKIMRRVLRKIAQND---HDLGDISTVADPSVINHLFNHRCLTI-----------------
					30	A31	Jaculus jaculus	Lesser Egyptian Jerboa	XP_004668168.1	KQPWPGIMRTVYGNHTRFESTYFKKFP----GYYVTGDGCRRDQ-DGYYWITGRIDDMLNVSGHLLSTSEVESALVEH-EAVAEAAVVGHPHPVKGECLYCFVTLCDGHTF----SPTLTEELKKQIREKIGPIATPDYIQNAPGLPKTRSGKIMRRVLRKIAQND---HDLGDISTVADPSVISHLFSHRCLTTQ----------------
					31	A32	Ochotona princeps	Rabbit	XP_004585804.1	KQPWPGIMRTVYGNHARFETTYFKKFP----GYYVTGDGCRRDQ-DGYYWITGRIDDMLNVSGHLLSTAEVESALVEH-EAVAEAAVVGHPHPVKGECLYCFVTLCDGHTF----NSTLTEELKKQIREKIGPIATPDYIQNAPGLPKTRSGKIMRRVLRKIAQND---HDLGDTSTVADPSVISHLFTHRCLTIQ----------------
					32	A33	Peromyscus maniculatus bairdii	Prairie Deer Mouse	XP_006988314.1	KQPWPGIMRTVYGNHTRFETTYFKKFP----GYYVTGDGCRRDH-DGYYWITGRIDDMLNVSGHLLSTAEVESALVEH-EAVAEAAVVGHPHPVKGECLYCFVTLCDGHTF----SPTLTEELKKQIREKIGPIATPDYIQNAPGLPKTRSGKIMRRVLRKIAQND---HDLGDTSTVADPSVISHLFSHRCLTTQ----------------
					33	A34	Dipodomys ordii	Kangaroo Rat	XP_012866489.1	KQPWPGIMRTVYGNHTRFETTYFKKFP----GYYVTGDGCRRDQ-DGYYWITGRIDDMLNVSGHLLSTAEIESALVEH-EAVAEAAVVGHPHPVKGECLYCFVTLCDGHTF----SPTLTEELKKQIREKIGPIATPDYIQNAPGLPKTRSGKIMRRVLRKIAQND---HDLGDISTVADPSVISHLFSHRCLTSQ----------------
					34	A35	Nannospalax galili	Upper Galilee Mountains Blind Mole Rat	XP_008846099.1	KQPWPGIMRTVYGNHTRFETTYFKKFP----GYYVTGDGCRRDQ-DGYYWITGRIDDMLNVSGHLLSTAEVESALVEH-EAVAEAAVVGHPHPVKGECLYCFVTLCDGHTF----SPTLTEELKKHIREKIGPIATPDYIQNAPGLPKTRSGKIMRRVLRKIAQND---HDMGDTSTVADPSVINHLFSHRCLTTQ----------------
					35	A36	Heterocephalus glaber	Naked Mole Rat	XP_004867947.1	KQPWPGIMRTVYGNHPRFETTYFKKFP----GYYVTGDGCRRDQ-DGYYWITGRIDDMLNVSGHLLSTAEVESALVEH-EAIAEAAVVGHPHPVKGECLYCFVTLCDGHTF----SPTLTEELKKQIREKIGPIATPDYIQNAPGLPKTRSGKIMRRVLRKIAQND---HDLGDTSTVADPSVISHLFNHRCLTI-----------------
					36	A37	Mus musculus	House Mouse	NP_062785.2	KQPWPGIMRTVYGNHTRFETTYFKKFP----GYYVTGDGCRRDQ-DGYYWITGRIDDMLNVSGHLLSTAEVESALVEH-EAVAEAAVVGHPHPVKGECLYCFVTLCDGHTF----SPTLTEELKKQIREKIGPIATPDYIQNAPGLPKTRSGKIMRRVLRKIAQND---HDLGDTSTVADPSVINHLFSHRCLTTQ----------------
					37	A38	Rattus norvegicus	Norway Rat	NP_001101263.1	KQPWPGIMRTVYGNHTRFETTYFKKFP----GYYVTGDGCRRDQ-DGYYWITGRIDDMLNVSGHLLSTAEVESALVEH-EAVAEAAVVGHPHPVKGECLYCFVTLCDGHTF----SPTLTEELKKQIREKIGPIATPDYIQNAPGLPKTRSGKIMRRVLRKIAQND---HDLGDTSTVADPSVINHLFSHRCLTTQ----------------
					38	A39	Ictidomys tridecemlineatus	Thirteen-Lined Ground Squirrel	XP_005329960.1	KQPWPGIMRTVYGNHTRFETTYFKKFP----GYYVTGDGCRRDQ-DGYYWITGRIDDMLNVSGHLLSTAEVESALVEH-EAVAEAAVVGHPHPVKGECLYCFVTLCDGHSF----SPTLTEELKKQIREKIGPIATPDYIQNAPGLPKTRSGKIMRRVLRKIAQND---HDMGDTSTVADPSVISHLFSHRCLTIQ----------------
					39	A40	Microtus ochrogaster	Prairie Vole	XP_005363135.1	KQPWPGIMRTVFGNHTRFETTYFKKFP----GYYVTGDGCRRDQ-DGYYWITGRIDDMLNVSGHLLSTAEVESALVEH-EAVAEAAVVGHPHPVKGECLYCFVTLCDGHTF----SPTLTEELKKLIREKIGPIATPDYIQNAPGLPKTRSGKIMRRVLRKIAQND---HDLGDTSTVADPSVINHLFSHRCLTTQ----------------
					40	A41	Marmota marmota marmota	Alpine Marmot	XP_015336890.1	KQPWPGIMRTVYGNHTRFETTYFKKFP----GYYVTGDGCRRDQ-DGYYWITGRIDDMLNVSGHLLSTAEVESALVEH-EAVAEAAVVGHPHPVKGECLYCFVTLCDGHSF----SPTLTEELKKQIREKIGPIATPDYIQNAPGLPKTRSGKIMRRVLRKIAQND---HDVGDTSTVADPSVISHLFSHRCLTIQ----------------
					41	A42	Canis lupus familiaris	Dog	*XP_013962361.1	KQPWPGIMRTVYGNHERFEATYFKKFP----GYYVTGDGCRRDQ-DGYYWITGRIDDMLNVSGHLLSTAEVESALVEH-EAIAEAAVVGHPHPVKGECLYCFVTLCDGYTF----SPTLTEELKKQIREKIGPIATPDYIQNAPGLPKTRSGKIMRRVLRKIAQND---HDLGDTSTVADPTVICQLFNHRCLTIQ----------------
					42	A43	Ursus maritimus	Polar Bear	XP_008696390.1	KQPWPGIMRTVYGNHERFEATYFKKFP----GYYVTGDGCRRDQ-DGYYWITGRIDDMLNVSGHLLSTAEVESALVEH-EAIAEAAVVGHPHPVKGECLYCFVTLCDGYTF----SPTLTEELKKQIREKIGPIATPDYIQNAPGLPKTRSGKIMRRVLRKIAQND---HDLGDTSTVADPTVICQLFNHRCLTIQ----------------
					43	A44	Ailuropoda melanoleuca	Giant Panda	XP_002916445.1	KQPWPGIMRTVYGNHERFEATYFKKFP----GYYVTGDGCRRDQ-DGYYWITGRIDDMLNVSGHLLSTAEVESALVEH-EAIAEAAVVGHPHPVKGECLYCFVTLCDGYTF----SPTLTEELKKQIREKIGPIATPDYIQNAPGLPKTRSGKIMRRVLRKIAQND---HDLGDTSTVADPTVICQLFNHRCLTIQ----------------
					44	A45	Bubalus bubalis	Water Buffalo	AIM41258.1	KQPWPGIMRTVYGNHERFETTYFKKFP----GYYVTGDGCRRDK-DGYYWITGRIDDMLNVSGHLLSTAEVESALVEH-KAVAEAAVVGHPHPVKGECLYCFVTLCDGHIF----SPALTEELKKQIREKIGPIATPDYIQNAPGLPKTRSGKIMRRVLRKIAQND---HDLGDTSTVVDPSIITQLFSHRCLTIQ----------------
					45	A46	Odobenus rosmarus divergens	Pacific Walrus	XP_004393144.1	KQPWPGIMRTVYGNHERFEATYFKKFP----GYYVTGDGCRRDQ-DGYYWITGRIDDMLNVSGHLLSTAEVESALVEH-EAIAEAAVVGHPHPVKGECLYCFVTLCDGYTF----SPTLTEELKKQIREKIGPIATPDYIQNAPGLPKTRSGKIMRRVLRKIAQND---HDLGDMSTVADPTVICQLFNHRCLTSQ----------------
					46	A47	Leptonychotes weddellii	Weddell Seal	XP_006749413.1	KQPWPGIMRTVYGNHERFEATYFKKFP----GYYVTGDGCRRDQ-DGYYWITGRIDDMLNVSGHLLSTAEVESALVEH-EAIAEAAVVGHPHPVKGECLYCFVTLCDGYTF----SPTLTEELKKQIREKIGPIATPDYIQNAPGLPKTRSGKIMRRVLRKIAQND---HDLGDTSTVADPTVICQLFNHRCLTIQ----------------
					47	A48	Orcinus orca	Killer Whale	XP_004272801.1	KQPWPGIMRTVYGNHERFETTYFKKFP----GYYVTGDGCRRDQ-DGYYWITGRIDDMLNVSGHLLSTAEVESALVEH-EAVAEAAVVGHPHPVKGECLYCFVTLCDGHTF----SSTLTEELKKQIREKIGPIATPDYIQNAPSLPKTRSGKIMRRVLRKIAQND---HDLGDVSTVADPSVITQLFNHRCLTIQ----------------
					48	A49	Balaenoptera acutorostrata scammoni	Minke Whale	XP_007193303.1	KQPWPGIMRTVYGNHERFETTYFKKFP----GYYVTGDGCRRDQ-DGYYWITGRIDDMLNVSGHLLSTAEVESALVEH-EAVAEAAVVGHPHPVKGECLYCFVTLCDGHTF----SSTLTEELKKQIREKIGPIATPDYIQNAPSLPKTRSGKIMRRVLRKIAQND---HDLGDMSTVADPSVITQLFSHRCLTIQ----------------
					49	A50	Physeter catodon	Sperm Whale	XP_007115414.1	KQPWPGIMRTVYGNHERFETTYFKKFP----GYYVTGDGCRRDQ-DGYYWITGRIDDMLNVSGHLLSTAEVESALVEH-EAVAEAAVVGHPHPVKGECLYCFVTLCDGHTF----SSTLTEELKKQIREKIGPIATPDYIQNAPSLPKTRSGKIMRRVLRKIAQND---HDLGDMSTVADPSVITQLFSHRCLTIQ----------------
					50	A51	Lipotes vexillifer	Yangtze Dolphin	XP_007447849.1	KQPWPGIMRTVYGNHERFETTYFKKFP----GYYVTGDGCRRDQ-DGYYWITGRIDDMLNVSGHLLSTAEVESALVEH-EAVAEAAVVGHPHPVKGECLYCFVTLCDGHTF----SSTLTEELKKQIREKIGPIATPDYIQNAPSLPKTRSGKIMRRVLRKIAQND---HDLGDTSTVADPSVITQLFNHRCLTIQ----------------
					51	A52	Bos taurus	Cow	NP_001098809.1	KQPWPGIMRTVYGNHERFETTYFKKFP----GYYVTGDGCRRDK-DGYYWITGRIDDMLNVSGHLLSTAEVESALVEH-KAVAEAAVVGHPHPVKGECLYCFVTLCDGHIF----SPALTEELKKQIREKIGPIATPDYIQNAPGLPKTRSGKIMRRVLRKIAQND---HDLGDTSTVVDPSIITQLFSHRCLTIQ----------------
					52	A53	Sus scrofa	Pig	NP_001137167.1	KQPWPGIMRTVYGNHERFEATYFKKFP----GYYVTGDGCRRDK-DGYYWITGRIDDMLNVSGHLLSTAEVESALVEH-QAIAEAAVVGHPHPVKGECLYCFVTLRDGHIF----SPTLTEELKKQIREKIGPIATPDFIQNAPGLPKTRSGKIMRRVLRKIAQND---HDLGDTSTVADPSVITQLFSHRCQTIQ----------------
					53	A54	Pantholops hodgsonii	Tibetan Antelope	*XP_005976902.1	KQPWPGIMRTVYGNHERFETTYFKKFP----GYYVTGDGCRRDK-DGYYWITGRIDDMLNVSGHLLSTAEVESALVEH-KAVAEAAVVGHPHPVKGECLYCFVTLCDGHVF----SPALTEELKKQIREKIGPIATPDYIQNAPGLPKTRSGKIMRRVLRKIAQND---HDLGDTSTVVDPSIITQLFSHRCLTIQ----------------
					54	A55	Equus asinus	Donkey	XP_014706221.1	KQPWPGIMRTVYGNHERFETTYFKKFP----GYYVTGDGCRRDQ-DGYYWITGRIDDMLNVSGHLLSTAEVESALVEH-EAVAEAAVVSHPHPVKGECLYCFVTLCDGHTF----SPTLTEELKKQIREKIGPIATPDYIQNAPGLPKTRSGKIMRRVLRKIAQND---HDLGDTSTVADPSVICQLFSHRCLTIQ----------------
					55	A56	Vicugna pacos	Alpaca	XP_006202685.1	KQPWPGIMRTVYGNHERFETTYFKKFP----GYYVTGDGCRRDQ-DGYYWITGRIDDMLNVSGHLLSTAEVESALVEH-EAVAEAAVVSHPHPVKGECLYCFVTLCDGHTF----SPTLTEELKKQIREKIGPIATPDYIQNAPGLPKTRSGKIMRRVLRKIAKND---HDLGDTSTVADPSVITQLFSHRCLTTQ----------------
					56	A57	Equus caballus	Horse	XP_001501391.1	KQPWPGIMRTVYGNHERFETTYFKKFP----GYYVTGDGCRRDQ-DGYYWITGRIDDMLNVSGHLLSTAEVESALVEH-EAVAEAAVVSHPHPVKGECLYCFVTLCDGHTF----SPTLTEELKKQIREKIGPIATPDYIQNAPGLPKTRSGKIMRRVLRKIAQND---HDLGDMSTVADPSVIRQLFTHRCLTIQ----------------
					57	A58	Loxodonta africana	African Savannah Elephant	XP_010589932.1	KQPWPGIVRTVYGNHARFETTYFKKFP----GYYVTGDGCRRDQ-DGYYWITGRIDDMLNVSGHLLSTAEVESALVEH-EAVIEAAVVGYPHPVKGECLYCFVTLRDGHTF----SPTLTEELKKQIREKIGPIATPDYIQNAPGLPKTRSGKIMRRVLRKIAQND---HELGDTSTMVDPSVISHLFSHRCLATQ----------------
					58	A59	Camelus dromedarius	Arabian Camel	XP_010973460.1	KQPWPGIMRTVYGNHERFETTYFKKFP----GYYVTGDGCRRDQ-DGYYWITGRIDDMLNVSGHLLSTAEVESALVEH-EAVAEAAVVSHPHPVKGECLYCFVTLCDGHTF----SPTLTEELKKQIREKIGPIATPDYIQNAPGLPKTRSGKIMRRVLRKIAKND---HDLGDTSTVADPSVITQLFSHRCLTTQ----------------
					59	A60	Camelus bactrianus	Bactrian Camel	XP_010959130.1	KQPWPGIMRTVYGNHERFETTYFKKFP----GYYVTGDGCRRDQ-DGYYWITGRIDDMLNVSGHLLSTAEVESALVEH-EAVAEAAVVSHPHPVKGECLYCFVTLCDGHTF----SPTLTEELKKQIREKIGPIATPDYIQNAPGLPKTRSGKIMRRVLRKIAKND---HDLGDTSTVADPSVITQLFSHRCLTTQ----------------
					60	A61	Ovis aries	Sheep	XP_004014562.1	KQPWPGIMRTVYGNHERFETTYFKKFP----GYYVTGDGCRRDK-DGYYWITGRIDDMLNVSGHLLSTAEVESALVEH-KAVAEAAVVGHPHPVKGECLYCFVTLCDGHIF----SPALTEELKKQIREKIGPIATPDYIQNAPGLPKTRSGKIMRRVLRKIAQND---HDLGDTSTIVDPSIITQLFSHRCLTIQ----------------
			Felidae		61	A62	Felis catus	Cat	XP_003983637.1	KQPWPGIMRTVYGNHERFEATYFKKFP----GYYVTGDGCRRDR-DGYYWITGRIDDMLNVSGHLLSTAEVESALVEH-EAIAEAAVVGHPHPVKGECLYCFVTLCDGYTF----SPTLIEELKKQIREKIGPIATPDYIQNAPGLPKTRSGKIMRRVLRKIAQND---HDLGDTSTVADPTVICQLFNHRCLTIQ----------------
					62	A63	Acinonyx jubatus	Cheetah	XP_014926652.1	KQPWPGIMRTVYGNHERFEATYFKKFP----GYYVTGDGCRRDQ-DGYYWITGRIDDMLNVSGHLLSTAEVESALVEH-EAIAEAAVVGHPHPVKGECLYCFVTLCDGYTF----SPTLIEELKKQIREKIGPIATPDYIQNAPGLPKTRSGKIMRRVLRKIAQND---HDLGDTSTVADPTVICQLFNHRCLTIQ----------------
					63	A64	Panthera tigris altaica	Siberian Tiger	XP_007073673.1	KQPWPGIMRTVYGNHERFEATYFKKFP----GYYVTGDGCRRDQ-DGYYWITGRIDDMLNVSGHLLSTAEVESALVEH-EAIAEAAVVGHPHPVKGECLYCFVTLCDGYTF----SPTLIEELKKQIREKIGPIATPDYIQNAPGLPKTRSGKIMRRVLRKIAQND---HDLGDTSTVADPTVICQLFNHRCLTIQ----------------
					64	A65	Oryctolagus cuniculus	American Pika	XP_002710838.1	KQPWPGIMRTVYGNHSRFETTYFTKFP----GYYVTGDGCRRDQ-DGYYWITGRIDDMLNVSGHLLSTAEVESALVEH-EAVAEAAVVAHPHPVKGECLYCFVTLCDGHTF----NPTLTEELKKQIREKIGPIATPDYIQNAPGLPKTRSGKIMRRVLRKIAQND---HDLGDTSTVADPSVISHLFTHRCLTIQ----------------
					65	A66	Rousettus aegyptiacus	Egyptian Rousette	XP_015981880.1	KQPWPGIMRTVYGNHERFETTYFKKFP----GYYVTGDGCRRDQ-DGYYWITGRIDDMLNVSGHLLSTAEVESALVEH-RAVAEAAVVSHPHPVKGECLYCFVTLCEGYTF----SPTLTEELKKQIREKIGPIATPDYIQNASGLPKTRSGKIMRRVLRKIAQND---HDLGDTSTVADPSVISQLFSHRCLTTQ----------------
					66	A67	Pteropus alecto	Black Flying Fox	XP_006921804.1	KQPWPGIMRTVYGNHERFETTYFKKFP----GYYVTGDGCRRDQ-DGYYWITGRIDDMLNVSGHLLSTAEVESALVEH-QAVAEAAVVSHPHPVKGECLYCFVTLCEGYTF----SPTLTEELKKQIREKIGPIATPDYIQNAPGLPKTRSGKIMRRVLRKIAQND---HDLGDTSTVADPSVISQLFSHRCLTTQ----------------
					67	A68	Pteropus vampyrus	Large Flying Fox	XP_011376611.1	KQPWPGIMRTVYGNHERFETTYFKKFP----GYYVTGDGCRRDQ-DGYYWITGRIDDMLNVSGHLLSTAEVESALVEH-QAVAEAAVVSHPHPVKGECLYCFVTLCEGYTF----SPTLTEELKKQIREKIGPIATPDYIQNAPGLPKTRSGKIMRRVLRKIAQND---HDLGDTSTVADPSVISQLFSHRCLTTQ----------------
					68	A69	Myotis lucifugus	Little Brown Bat	XP_006089501.1	KQPWPGIMRTIYGNHERFETTYFKKFP----GYYVTGDGCRRDQ-DGYYWITGRIDDMLNVSGHLLSTAEVESALVEH-KAIAEAAVVSHPHPVKGECLYCFVTLCDGYTF----SSTLTEELKKQIREKIGPIATPDYIQNAPGLPKTRSGKIMRRVLRKIAQND---HDLGDISTVADPSVISQLFSHRCLTVQ----------------
					69	A70	Eptesicus fuscus	Big Brown Bat	XP_008147925.1	KQPWPGIMRTVYGDHERFETTYFKKFP----GYYVTGDGCRRDQ-DGYYWITGRIDDMLNVSGHLLSTAEVESALVEH-KAIAEAAVVSHPHPVKGECLYCFVTLCDGYTF----SSTLTEELKKQIREKIGPIATPDYIQNAPSLPKTRSGKIMRRVLRKIAQND---HDLGDTSTVADPSVISQLFSHRCLTVQ----------------
					70	A71	Miniopterus natalensis	Natal Long-Fingered Bat	XP_016068656.1	KQPWPGIMRTIYGNHERFETTYFKKFP----GYYVTGDGCRRDQ-DGYYWITGRIDDMLNVSGHLLSTAEVESALVEH-QAIAEAAVVSHPHPVKGECLYCFVTLCDGYAF----SPTLTEELKKQIREKIGPIATPDYIQNAPGLPKTRSGKIMRRVLRKIAQND---HDLGDTSTVADPSVINQLFSHRCLTIQ----------------
					71	A72	Erinaceus europaeus	European Hedgehog	XP_016043443.1	KQPWPGIMRTVYGNHERFETTYFKKFP----GYYMTGDGCRRDQ-DGYYWITGRIDDMLNVSGHLLSTAEVESALVEH-EAVAEAAVVGHPHSVKGECLYCFVTLCDGHTF----STTLSQELKKQIREKIGPIATPDYIQNAPGLPKTRSGKIMRRVLRKIAQND---HNLGDTSTVADPSVISQLFSDRCLTT-----------------
					72	A73	Echinops telfairi	Small Madagascar Hedgehog	XP_012863549.1	KQPWPGIMRTVYGNHGRFETTYFKKFP----GYYVTGDGCRRDQ-DGYYWITGRIDDMLNVSGHLLSTAEVESALVEH-EAVAEAAVVGHPHPVKGECLYCFVTLCDGHTF----SPTLKEELKKQIREKIGPIATPDYIQNAPGLPKTRSGKIMRRVLRKIAQND---HDLGDTSTVADPSVISHLFSHRCLVTQ----------------
					73	A74	Sarcophilus harrisii	Tasmanian Devil	XP_003756977.1	KQPWPGIMRTVYGNHERFEATYFRKFP----GYYVTGDGCRRDK-DGYYWITGRIDDMLNVSGHLLSTAEVESALVEH-KAIAEAAVVSHPHPVKGECLYCFVTLREGYAF----TPTLTEELKKQVREKISPIATPDYIQNAPGLPKTRSGKIMRRVLRKIAQND---HDLGDTSTVADQSVIGHLFSHRCQTVL----------------
					74	A75	Monodelphis domestica	Gray Short-Tailed Opossum	XP_007474294.1	KQPWPGIMRTVYGNHERFEATYFRKFP----GYYVTGDGCRRDE-DGYYWITGRIDDMLNVSGHLLSTAEVESALVEH-KAIAEAAVVSHPHPVKGECLYCFVTLREGHAF----TPALAEELKKQVREKISPIATPDYIQNAPGLPKTRSGKIMRRVLRKIAQND---HDLGDTSTVADQSVISHLFSHRCQTAL----------------
		Aves			75	A76	Gallus gallus	Chicken	XP_015152277.1	KQPWPGIMRTLYGNHQQFETTYFKKFP----GYYVTGDGCRRDK-DGYYWITGRIDDMLNVSGHLLSTAEVESALLGH-GAVSEAAVVSHPHPLKGECLYCFVTLKDGHDF----TKNLADELKKQVREKIGPIATPDYIQYAPSLPKTRSGKITRRILRKIAQND---RDLGDISTLVNPSIINQLFNDRCDTKL----------------
					76	A77	Ficedula albicollis	Collard Flycatcher	XP_005057187.2	KQPWPGIMRTLYGKHQQFETIYFKKFP----GYYVTGDGCRRDK-DGYYWITGRIDDMLNVSGHLLSTAEVESALVEH-PAVAEAAVVSHPHPLKGECLYCFVTLREGHEF----SKNLTDELKRQVREKIGPIATPDYIQYAPSLPKTRSGKITRRILRKIAKND---HDLGDTSTLADPGIIKQLFNSRCDTKQ----------------
					77	A78	Coturnix japonica	Japanese Quail	XP_015736847.1	KQPWPGIMRTLYGNHQRFETTYFKKFP----GYYVTGDGCRRDK-DGYYWITGRIDDMLNVSGHLLSTAEVESALLEH-GAISEAAVVSHPHPLKGECLYCFVTLKDGHEF----TKNMIDELKKQVREKIGPIATPDYIQYAPSLPKTRSGKITRRILRKIAQND---RDLGDISTLVNPGIINQLFNNRCNTKL----------------
					78	A79	Parus major	Great Tit	XP_015503098.1	KQPWPGIMRTLYGKHQQFETIYFKKFP----GYYVTGDGCRRDK-DGYYWITGRIDDMLNVSGHLLSTAEVESALVEH-AAVAEAAVVSHPHPLKGECLYCFVTLREGHEF----TKNLTDELKKQVREKIGPIATPDYIQHAPSLPKTRSGKITRRILRKIAKND---QDLGDISTLADPGIIKHLFNGRCDTNQ----------------
					79	A80	Calidris pugnax	Ruff	XP_014796769.1	KQPWPGIMRTLYGNHQQFETTYFKKFP----GYYVTGDGCRRDK-DGYYWITGRIDDMLNVSGHLLSTAEVESALLEH-AAISEAAVVSHPHPLKGECLYCFVTLRDGHEF----SKNLMDELKKQVREKIGPIATPDYIQYAPSLPKTRSGKITRRILRKIAKND---QDLGDISTLANPGVIKHLFSSRCDTKQ----------------
					80	A81	Geospiza fortis	Medium Ground-Finch	XP_005428806.1	KQPWPGIMRTLYGKHQQFETIYFQKFP----GYYVTGDGCRRDK-DGYYWITGRIDDMLNVSGHLLSTAEVESALVEH-PAVAEAAVVSHPHPLKGECLYCFVTLREGYEF----SKSLTDELKKQVREKIGPIATPDYIQYAPSLPKTRSGKITRRILRKIAKND---QDLGDISTLADPGIITQLFDSRCDTKQ----------------
					81	A82	Zonotrichia albicollis	White-Throated Sparrow	*XP_005490022.2	KQPWPGIMRTVYGRHQQFETIYFQKFP----GYYLTGDGCRRDK-DGYYWITGRIDDMLNVSGHLLSTAEVESALVEH-PAVAEAAVVSHPHPLKGECLYCFVTLREGYEF----TPDLTDELKKQVRDKIGPIATPDYIQYAPSLPKTRSGKITRRILRKIAKDD---HELGDISTLADPGVITQLFNSRCDTVPAGAAGPV-PAQ-----
					82	A83	Aquila chrysaetos chrysaetos	American Gold Eagle	XP_011589769.1	KQPWPGIMRTLYGNHQQFETTYFKKFP----GYYVTGDGCRRDK-DGYYWITGRIDDMLNVSGHLLSTAEVESALLEH-AAVSEAAVVSHPHPLKGECIYCFVTLRDGHEF----TKNLIDELKKQVREKIGPIATPDYIQYAPSLPKTRSGKITRRILRKIAKND---QDLGDISTLANPGIIKHLFNSRCDTKQ----------------
					83	A84	Corvus brachyrhynchos	American Crow	XP_008632591.1	KQPWPGIMRTLYGKHQQFETVYFKKFP----GYYVTGDGCRRDK-DGYYWITGRIDDMLNVSGHLLSTAEVESALLEH-VAVAEAAVVSHPHPLKGECLYCFVTLREGHEF----TKNLTDELKKQVREKIGPIATPDYIQYAPSLPKTRSGKITRRILRKIAKND---QDLGDISTLADPGIIKHLFNSRCDTKQ----------------
		Reptilia			84	A104	Protobothrops mucrosquamatus	Pit Viper	XP_015669268.1	KQPWPGIMRTVYKNHQRFEATYFQKFP----GYYVTGDGCRRDK-DGYYWITGRIDDMLNVSGHLLSTAEVESALVEH-ASISEAAVVSHPHPVKGECLYCFVTLKDGHDF----TNKLIDELKKQVREKIGPIATPDYIQNAPGLPKTRSGKIMRRVLRKIAKND---RELGDTSTVADPVVISHLFSNRCETIM----------------
					85	A105	Ophiophagus hannah	King Cobra	ETE71250.1	KQPWPGIMRTVYKNQQRFEATYFQKFP----GYYVTGDGCKRDK-DGYYWITGRIDDMLNVSGHLLSTAEVESALVEH-ASISEAAVVSHPHPVKGECLYCFVTLKDGHDF----TSKLIDELRKQVREKIGPIATPDYIQNAPSLPKTRSGKIMRRVLRKIAKND---RELGDTSTVADPAVINHLFSNRCETIM----------------
					86	A106	Anolis carolinensis	Green Anole	XP_008108179.1	KQPWPGIMRTVYKNHQRFETTYFKKFP----GYYVTGDGCKRDK-DGYYWITGRIDDMLNVSGHLLSTAEVESALVEH-SAISEAAVVSHPHPVKGECLYCFVTLRDGHDF----TKNLMDELKKQVREKIGPIATPDYIQNAPGLPKTRSGKIMRRVLRKIAKND---RDLGDTSTVADPAVINHLFSNRCETIM----------------
					87	A107	Python bivittatus	Burmese Python	XP_015743681.1	KQPWPGIMRTVYKNHQRFEATYFHKFP----GYYVTGDGCKRDK-DGYYWITGRIDDMLNVSGHLLSTAEVESALVEH-AAISEAAVVSHPHPVKGECLYCFVTLKDGHDF----TNKLIDELKKQVREKIGPIATPDYIQNAPGLPKTRSGKIMRRVLRKIAKND---QELGDTSTVADPTVINHLFSNRCETIM----------------
					88	A108	Alligator mississippiensis	American Alligator	KYO25362.1	KQPWPGIMRTVYGNYKRFETTYFKKFP----GYYVTGDGCRRDK-DGYYWITGRIDDMLNVSGHLLSTAEVESALAEH-KAISEAAVVSHPHPVKGECLYCFVTLRDGHEF----SKTLQEELKKQVREKIGPIATPDYIQHAPGLPKTRSGKILRRVLRQIAKND---RDLGDTSTVADQSVISLLFNNRCNTVL----------------
					89	A109	Gekko japonicus	Japanese Gecko	XP_015280763.1	KQPWPGIMRTVYKNHQRFESTYFKKFP----GYYVTGDGCKRDK-DGYYWITGRIDDMLNVSGHLLSTAEVESALVEH-SAVAEAAVVSHPHPVKGECLYCFVTLRDGHEF----TKNLMEELKKQVRGKIGPIATPDYIQHAPGLPKTRSGKIMRRVLRKIAKND---RELGDTSTVADPAVINHLFNNRCETIL----------------
					90	A110	Chrysemys picta bellii	Western Painted Turtle	XP_005295479.1	KQPWPGIMRTVYRNHQRFETTYFKKFP----GYYVTGDGCKRDK-DGYYWITGRIDDMLNVSGHLLSTAEVESALVEH-SSVSEAAVVSHPHPVKGECLYCFVTLRDGQKF----TTALMDELRKQVREKIGPIATPDYIQHAPGLPKTRSGKIMRRVLRKIAKND---RDLGDTSTVADPAVINHLFSNRCETVL----------------
		Amphibia			91	A102	Xenopus tropicalis	Western Clawed Frog	XP_012808100.1	KQPWPALMRTVYGNQERFETTYFKKFP----GYYVTGDGCRRDK-DGYYWITGRIDDMLNVSGHLLSTAEVESALVEH-SSIAEAAVVSHPHPVKGECLYCFVTLRDGHEF----TSTLVDQLKKLVREKIGPIATPDYIQNAPGLPKTRSGKIMRRVLRKIAKND---RDLGDISTLADSTVIQQLFENRCKTVQ----------------
					92	A103	Xenopus laevis	African Clawed Frog	NP_001085453.1	KQPWPSIMRTLYGNHERYENTYFKKFP----GYYVAGDGCRRDK-DGYIWITGRIDDMLNVSGHLLSTAEVEAALTEH-PAVAEAAVVSRPHQVKGECLYCFIILKDGIKY----TERIAEEVKKQVREKIGPIATPDFIQNAPGLPKTRSGKIMRRVLRQIARNE---KDLGDISTLADPSIVEVLFSQRCEAAA----------------
		Fish			93	A85	Danio rerio	Zebrafish	NP_001315282.1	KQPWPGVMRTVYGNHLRFETTYFKKFP----GYYVTGDGCRRDK-DGYYWITGRIDDMLNVSGHLLSTAEVESALVEH-EAVAEAAVVGRPHPVKGESLYCFVTLNDGINY----NQKLEAELKKQVREKIGAIATPDYIQNAPGLPKTRSGKIMRRVLRKIACNE---RDLGDVSTLADSSVIEHLFENRCYTAV----------------
					94	A86	Kryptolebias marmoratus	Mangrove Rivulus	*XP_017295448.1	KQPWPGMMRTVYGNHQRFETTYFKKFP----GYYVTGDGCRRDK-DGYYWITGRIDDMLNVSGHLLSTAEVESALVEH-KAVAEAAVVSRPHPVKGESLYCFVTLNDGVSY----NQTLEAELKKQVREKIGAIATPDYIQNAPGLPKTRSGKIMRRVLRKVACNE---KDLGDISTLADSSVVEQLFQNRCCTAV----------------
					95	A87	Esox lucius	Northern Pike	XP_010901860.1	KQPWPGVMRTVYANHQRFETTYFKKFP----GYYVTGDGCRRDQ-DGYYWITGRIDDMLNVSGHLLSTAEVESALVEH-EAVAEAAVVSRPHPVKGESLYCFVTLTDGTGF----SHTLEAELKKQVREKIGAIATPDFIQNAPSLPKTRSGKIMRRVLRKIARNE---RDLGDVSTLADSTIIEQLFQNRCFDAV----------------
					96	A88	Ictalurus punctatus	Channel Catfish	AHH41978.1	RKPWPGIMRGIYQNQERFQNTYFKKFP----GFYVTGDGCRRDK-DGYYWITGRIDDMLNVSGHLLSTAEVEGALSEH-PAVAEAAVVSCPHTVKGECLYCFVTLKDSQEF----NHKLKEELKRKVREKIGPIATPDFIQNAPGLPKTRSGKIMRRVLRQIARNE---KDLGDLSTLADPKVVEVLFSQRCEAAA----------------
					97	A89	Fundulus heteroclitus	Mummichog	XP_012705531.1	KQPWPGVMRTVYGNHERFETTYFRKFP----GYYVTGDGCRRDE-DGYYWITGRIDDMLNVSGHLLSTAEVESALVEH-KAVAEAAVVSRPHPVKGESLYCFVTLTDGATY----NATLEAELRKQVREKIGAIATPDYIQNAPGLPKTRSGKIMRRVLRKIACGE---KDMGDISTLADSGVVDELYRNRCCTTA----------------
					98	A90	Takifugu rubripes	Japanese Pufferfish	XP_011619363.1	KQPWPGVMRTVYGNHQRFESIYFKKFP----GYYVTGDGCRRDK-DGYYWITGRIDDMLNVSGHLLSTAEVESALVEH-RAVAEAAVVGRPHPIKGESLYCFVTLKDGVAY----SQMLEAELKKQVREKIGAIATPDYIQNAPGLPKTRSGKIMRRVLRKIACNE---KDLGDISTLADSSVVEELFQNRCCPSV----------------
					100	A92	Poecilia reticulata	Guppy	XP_008432543.1	RKPWPGIMRTVYENHERFENTYFNKFP----GFYVTGDGARRDK-DGYFWITGRIDDMLNVSGHLMSTAEVEAALTLH-SAVSEAAVVSRPHQVKGESLYCFVTLKDSWEF----DKKMVAELKMLVREKIGPIATPDFIQNAPALPKTRSGKIMRRILRQIARNE---KDLGDLSTLADPKVVEVLFSQRSEAAA----------------
					101	A93	Cynoglossus semilaevis	Tongue Sole	XP_008316316.1	KQPWPGVMRTVYGNQSRFETTYFKKFP----GYYVTGDGCRRDK-DGYYWITGRIDDMLNVSGHLLSTAEVESALVEH-QAVAEAAVVGRQHPVKGESLYCFVSLTEGVTF----DHALEVELKKQVREKIGAIATPDFIQNAPGLPKTRSGKIMRRILRKIACGE---RDLGDISTLADSTVVEQLFQNRCCTAV----------------
					102	A94	Astyanax mexicanus	Mexican Tetra	*XP_015458777.1	KQPWPGVMRTVFGNHQRFETTYFKKFP----GYYVTGDGCRRDK-DGYYWITGRIDDMLNVSGHLLSTAEVESALVEH-EAVAEAAVVGTPHPVKGESLYCFVTLADGMNY----TTTLEAELKKQVREKIGAIATPDYIQNAPGLPKTRSGKIMRRLLRKIASNQ---RDLGDVSTLADTSVIEQLFENRCCTAHM---------------
					103	A95	Pundamilia nyererei	Victorian Cichlid	XP_005752185.1	KQPWPGVMRTVYGSHERFESTYFKKFP----GYYVTGDGCRRDK-DGYFWVTGRIDDMLNVSGHLLSTAEVESSLVEH-EAVAEAAVVGRPHPVKGESLYCFVTLNDGVMY----NSELEAELKKQVREKIGAIATPDYIQNAPGLPKTRSGKIMRRLLRKIACDE---RELGDVSTLADSTVVEQLFQNRCCTAV----------------
					104	A96	Cyprinodon variegatus	Sheepshead Minnow	XP_015249069.1	KQPWPGVMRTVYGNHERFETTYFKKFP----GYYVTGDGCRRDK-DGYYWITGRIDDMLNVSGHLLSTAEVESALVEH-KAVAEAAVVSRPHPVKGESLYCFVTLTDGVAY----NQALEAELRKQVREKIGAIATPDYIQNAPGLPKTRSGKIMRRVLRKIACDE---KDLGDVSTLADSSVVEELFRNRCRTTA----------------
					105	A97	Oreochromis niloticus	Nile Tilapia	XP_005477832.1	KQPWPGVMRTIYGSHERFESTYFKKFP----GYYVTGDGCRRDK-DGYFWVTGRIDDMLNVSGHLLSTAEVESALVEH-EAVAEAAVVGRPHPVKGESLYCFVTLNDGVMY----NSELEVELKKQVREKIGAIATPDYIQNAPGLPKTRSGKIMRRLLRKIACDE---RELGDISTLADSTVVEQLFQNRCCTAV----------------
					106	A98	Lepisosteus oculatus	Spotted Gar	XP_015220664.1	KQPWPGVMRTVYGDHQRFETTYFKKFP----GYYVTGDGCRRDK-DGYYWITGRIDDMLNVSGHLLSTAEVESALVEH-AAVAEAAVVSHPHPVKGECLYCFVTLKEGFEY----SKAMETELKQLVREKIGAIATPDYMQSAPGLPKTRSGKIMRRVLRKIARND---KDLGDTSTLADVAVIEQLFQNRCSTIV----------------
					107	A99	Poecilia latipinna	Sailfin Molly	XP_014876388.1	KQPWPGVMRSVYGNHERFEATYFKKFP----GYYVTGDGCRRDK-DGYYWITGRIDDMLNVSGHLLSTAEVESALVEH-KSVAEAAVVSCPHMVKGESLYCFVTLNDGVAF----SQALEAELRKQVREKIGAIATPDYIQNAPGLPKTRSGKIMRRVLRKIACDE---KDMGDISTLADSSVVDELFRNRCATTV----------------
					108	A100	Maylandia zebra	Zebra Mbuna	XP_004567633.1	KQPWPGVMRTVYGSHERFESTYFKKFP----GYYVTGDGCRRDK-DGYFWVTGRIDDMLNVSGHLLSTAEVESSLVEH-EAVAEAAVVGRPHPVKGESLYCFVTLNDGVMY----NSELEAELKKQVREKIGAIATPDYIQNAPGLPKTRSGKIMRRLLRKIACDE---RELGDVSTLADSTVVEQLFQNRCCTAV----------------
					109	A101	Stegastes partitus	Bicolor Damselfish	XP_008295911.1	KQPWPGVMRTVYGNHQRFETTYFKKFP----GYYVTGDGCRRDK-DGYYWITGRIDDMLNVSGHLLSTAEVESALVEH-KAVAEAAVVGRPHPVKGESLYCFVTLTEGVTF----SCTLEAELKKQVREKIGAIATPDYIQNAPGLPKTRSGKIMRRVLRKIACDE---HDLGDISTLADSSVVDQLFQNRCCTAV----------------
Bacteria	Proteobacteria	Deltaproteobacteria	Desulfovibrionales	Desulfovibrionacae	1	PD1	Desulfovibrio africanus		WP_005988216.1	KKPWPGMLRGVFGDPERFKKNYFERFK----GMYESGDGARTDD-DGYFWIMGRLDDVLNVSGHRLGTAEIESALVSH-PSVAEAAVVGMPHAVKGETIYAYVSLRMGIDP----SEELRKELKGHVRKEIGPIAAPEFIQFADGLPKTRSGKIMRRVLRKIAAGSTSMEDFGDTSTLADPTVISDLIEGKLALVK----------------
					2	PD2	Desulfovibrio piger		WP_006006145.1	RKPWPGMMQGVYNDEEKYQ-SYFSRFG-----CYESGDGAEVDE-DGYFWILGRVDDSINVSGHRLSTAEIEAVLASC-PEVAEAAVVPMPHALKGEGIYAYVVTRDEVPW----SDDVRKKLRDTVRRDIGALASPEYIQFVEAMPKTCSGKVIRRMLRKIAGNV--YDDLGDTTALAKPEVLDHIIVGHRNLLQGQHETANLPDEDQPKE
			Desulfobacterales	Desulfobacteraceae	3	PD3	Desulfobacter postgatei		WP_004071572.1	KEPWPGQMRTVYNSHDRFEMTYFQMFD----GYYFAGDGCRRDE-DGYFWITGRVDDVINVSGHRMSTSEVESALGSH-VDVAEAAVIGYPHDIKGQGIYAFVTLNIGVSP----SDELMAELKKHVRSEIGPIATPDIINFASDLPKTRSGKIMRRILRKIATDE--HDQLGDISTLSDPGVVGTLINSHKELMK----------------
			Myxococcales	Myxococcaceae	4	PD4	Myxococcus hansupus		WP_002639072.1	TRPWPSMLRTVYGDPDRYVRTYFNELP----GMYFTGDGARTDA-EGYIWLMGRVDDVVNVAGHRLGTAEVESALVAH-ASVAEAAVVGRPDDLKGTALVAFVTLKQGNP----PSDALKKTLAVHVGKEIGAIARPDEIRFAEALPKTRSGKIMRRLLRDVAAGK---QASGDTTTLEDLNVLAALRQNDE--------------------
		Epsilonproteobacteria	Campylobacterales	Campylobacteraceae	5	PE1	Sulfurospirillum cavolei		WP_039673053.1	TRPWPSMIRNIWGDSDRFVKSYFGDHKKDGVPVYFSGDGAMYDE-DGYIIITGRTDDVINVSGHRIGTAEIEAVLGHH-ENVAEVAVVGRPDPIKGEGIFAYIVIKGD--DTIGEEVYMIQELNKLIVKEIGNIAKLDAIRFVPGLPKTRSGKIMRRILRSIAKKE---PITQDISTLEDPSIVEKIQNLVQF-------------------
					6	PE2	Sulfurospirillum arsenophilum		WP_041958139.1	TKPWPSMIRNIWGDSDRFVKSYFGDCKKDGKPVYFSGDGAMYDD-DGYIVITGRTDDVINVSGHRIGTAEIEAVLAHH-ENVAEVAVVGRPDAIKGEGIFAYIVIKST--DSLSEEVYMIQELNKLIVKEIGNIAKLDAIRFVPGLPKTRSGKIMRRILRSIAKKE---PITQDISTLEDPSIVEKIQNLIEF-------------------
					7	PE3	Campylobacter coli		WP_059109947.1	TKPWPSMIRGIWGDEKRYVESYFSQAKKEGKPVYFSGDGAFYDE-NGYITITGRTDDVVNVAGHRIGTAEIESAIAKH-PSVAESAVVSVLDAIKGESLFAFVVLNPTSSCDLGGAIETLKELNDILRAEIGPIAKIEKILYTTGLPKTRSGKIMRRILRTIARGE---EIKQDISTLEDSGVVQSIIDAAKAGIQ----------------
					8	PE4	Campylobacter jejuni		WP_057042714.1	TKPWPSMIRGIWGNDERYIESYFSQAKKDGKAVYFSGDGAFYDK-NGYITITGRTDDVVNVAGHRIGTAEIESAIAKH-PSVAESAVVSILDAIKGESLFAFVVLSPASSCDLGGAIETLKELNDILRVEIGPIAKIEKILYTPGLPKTRSGKIMRRILRTIARGE---EIKQDISTLEDSGVVETIVKLAKAEFE----------------
				Helicobacteraceae	9	PE5	Helicobacter pylori		NP_207835.1	TKPWPSMIRNIWGDEKRYIDSYFSQIKLNGEYVYLSGDGAIVDE-NGYITIIGRTDDIVNVSGHRIGTAEVESAISKH-EMVAECAVVGIPDAIKGEGLFAFVVLCDGAKCNLGESLELLKEMNHILSIEIGKIAKLDNVMYVPGLPKTRSGKIMRRLLKSIAKKE---PITQDLSTLEDVNVVKEIMSIAQMEE-----------------
					10	PE6	Sulfurimonas autotrophica		WP_041675481.1	TRPWPSMIRGVWGDEERFVKSYFGDVKKDGKPVYFTGDGANYDE-DGYITITGRTDDVINVSGHRMGTAEVEAAIKKH-SNVAEVAVVGKPHELKGEGIFAYVVLKSD--KGVADEVEEVKAINNIIKKEIGNIAICDDMVFAPGLPKTRSGKIMRRILRSIAKGE---SITQDISTLEDPSIVEKIENMVKSK------------------
		Alphaproteobacteria	Rhizobiales	Rhizobiaceae	11	PA1	Sinorhizobium meliloti		NP_387433.1	TDSWPGQMRTVYGDHERFIQTYFSTYK----GKYFTGDGCRRDE-DGYYWITGRVDDVLNVSGHRLGTAEVESALVSH-NLVSEAAVVGYPHPIKGQGIYCYVSLMAGEVG----DDELRQALVKHVRSEIGPIATPDKIQFAPGLPKTRSGKIMRRILRKIAEDD--FGSLGDTSTLADPGVVDDLIANRQNRA-----------------
					12	PA2	Sinorhizobium medicae		YP_001328853.1	IDSWPGQMRTVYGDHERFIQTYFSTYK----GKYFTGDGCRRDE-DGYYWITGRVDDVLNVSGHRLGTAEVESALVSH-QLVSEAAVVGYPHSIKGQGIYCYVSLMAGEVG----NDELRQALVKHVRSEIGPIATPDKIQFAPGLPKTRSGKIMRRILRKIAEDD--FGSLGDTSTLADPSVVDDLIANRQNRA-----------------
					13	PA3	Sinorhizobium fredii		YP_002827816.1	TDSWPGQMRTVYGDHERFIQTYFSTYK----GKYFTGDGCRRDE-DGYYWITGRVDDVLNVSGHRLGTAEVESALVSH-HLVSEAAVVGYPHPIKGQGIYCYVSLMAGEVG----SDELRQELVKHVRSEIGPIATPDKIQFAPGLPKTRSGKIMRRILRKIAEDD--FGSLGDTSTLADPAVVDDLIANRQNRG-----------------
				Hyphomicrobiaceae	14	PA4	Blastochloris viridis		WP_055036001.1	SDSWPGQMRTVYGDHERFVQTYFSTYA----GKYFTGDGCRRDA-DGFYWITGRVDDVINVSGHRMGTAEVESALVAH-PKVSEAAVVGYPHDIKGQGIYAYVTLMSDIEP----SEELRKELVNWVRKEIGPIAQPDLIQFAPSLPKTRSGKIMRRILRKIAEDE--FGNLGDTSTLADPGVVEDLIGNRQNRRGVAA-------------
					15	PA5	Prosthecomicrobium hirschii		WP_054359311.1	LDSWPGQMRTVFGDHERFVQTYFSAYK----GTYFTGDGCRRDA-DGYYWITGRVDDVINVSGHRMGTAEVESALVAH-PKVAEAAVVGYPHDLKGQGIYAYVTLMTGIEP----TEELRKELVAWVRKEIGPIASPDLVQFSPGLPKTRSGKIMRRILRKIAEDS--FDSLGDTSTLADPGVVDDLIENRQNRKVG---------------
					16	PA6	Devosia sp. A16		WP_055049456.1	KDSWPGQMRTVYGDHARFVSTYFETYK----GYYFTGDGCRRDE-DGYYWITGRVDDVLNVSGHRIGTAEVESALVAH-PKVAEAAVVGYPHDIKGQGIYCYVTLMAGEKG----DDALKTELRNWVRKEIGAIASPDLMQFAPGLPKTRSGKIMRRILRKIAEND--YGALGDTTTLADPSVVADLIENRQNR------------------
				Phyllobacteriaceae	17	PA7	Mesorhizobium sp. 1M-11		WP_054310292.1	TDSWPGQMRTVYGDHERFVQTYFSTYK----GKYFTGDGCRRDE-DGYYWITGRVDDVINVSGHRMGTAEVESALVAH-DKVSEAAVVGYPHDIKGQGIYSYVTLMAGVVP----TEDLRKELIAHVRKEIGAIASPDKIQFAPGLPKTRSGKIMRRILRKIAEDD--FGALGDTSTLADPAVVDDLVSNRQNKKA----------------
				Bradyrhizobiaceae	18	PA8	Bosea vaviloviae		WP_054210057.1	AESWPGQMRTVYGDHKRFEETYFATYP----NKYFTGDGCRRDA-DGYYWITGRVDDVINVSGHRMGTAEVESALVAH-PSVSEAAVVGYPHDIKGQGIYAYVTLMAGETP----TEALRKDLVAYVRKEIGPIASPDLIQFAPGLPKTRSGKIMRRILRKIAEDE--FGALGDTSTLADPAVVDDLIANRQNKRKAG--------------
					19	PA9	Bradyrhizobium diazoefficiens		NP_767213.1	TRAWPGMMRTVYGDHARFEQTYFSTYK----GKYFTGDGCRRDA-DGYYWITGRVDDVINVSGHRMGTAEVESALVAH-EKVSEAAVVGFPHDIKGQGIYAYVTLMAGVQP----TEDLRKELVTWVRKEIGPIASPDQIQFAPGLPKTRSGKIMRRILRKIAEDE--PGSLGDTSTLADPAVVDDLVKNRQNKKSA---------------
			Rhodobacterales	Rhodobacteraceae	20	PA10	Jannaschia rubra		WP_055681366.1	EASWPGQMRTVWGDHKRFMDTYFQQYP----GYYFTGDGCRRDE-DGYYWITGRVDDVINVSGHRMGTAEVESALVAH-EKVAEAAVVGFPHDVKGQGIYAYVTLMNDVEP----TEDLRRELERWVRSEIGPIAKPDLIQWAPGLPKTRSGKIMRRILRKIAEND--PDSLGDTSTLADPSVVDDLVENRMNRG-----------------
					21	PA11	Jannaschia donghaensis		WP_055082669.1	ADSWPGQMRTVWGDHARFEKTYFSDYK----NYYFTGDGCRRDA-DGYYWITGRVDDVINVSGHRMGTAEVESALVAH-KAVAEAAVVGYPHNVKGQGIYAYVTLMGGEEP----SEALRKELSDWVRSEIGPIAKPDLIQWAPGLPKTRSGKIMRRILRKIAEND--HDTLGDTSTLADPSVVDDLIENRMNR------------------
					22	PA12	Jannaschia seosinensis		WP_055662881.1	ADSWPGQMRTVWGDHERFEKTYFSDYK----NYYFTGDGCRRDA-DGYYWITGRVDDVINVSGHRMGTAEVESALVAH-DAVAEAAVVGYPHPVKGQGIYAYVTLMGGREP----SDELRKELETWVRKEIGPIAKPDCLQWAPGLPKTRSGKIMRRILRKIAEND--HGALGDISTLADPSVVDDLIENRVNR------------------
					23	PA13	Aliiroseovarius crassostreae		WP_055192853.1	KDSWPGQMRTVWGDHERFEKTYFSDYK----NYYFAGDGCRRDG-DGDYWITGRVDDVINVSGHRMGTAEVESALVAH-KAVAEAAVVGYPHDIKGQGIYCYVTLMNGVEP----TEELRKELRTWVRTEIGPIASPDLIQWAPGLPKTRSGKIMRRILRKIAEND--YGALGDTSTLADPTVVDELIDNRMNKD-----------------
					24	PA14	Labrenzia alexandrii		WP_055673078.1	TDSWPGQMRTVYGDHDRFVQTYFATYK----GLYFTGDGCRRDE-DGYYWITGRVDDVINVSGHRMGTAEVESALVAH-EKVSEAAVVGYPHDIKGQGIYAYVTLMEGEEP----TDELKKELVKHVRAEIGPIASPDLIQFSPGLPKTRSGKIMRRILRKIAEDS--FDNLGDTSTLADPAVVDDLIDNRQNRA-----------------
					25	PA15	Labrenzia alba		WP_055404258.1	KDSWPGQMRTVYGDHERFVQTYFATYK----GLYFTGDGCRRDD-DGYYWITGRVDDVINVSGHRMGTAEVESALVAH-PKVSEAAVVGYPHDIKGQGIYAYVTLMEGEEP----TDELKKELVRHVRAEIGPIASPDLIQFSPGLPKTRSGKIMRRILRKIAEDS--FDNLGDTSPLADPAVVDDLIDNRQNRG-----------------
			Sphingomonadales	Erythrobacteraceae	26	PA16	Erythrobacter sp. SG61-1L		WP_054532176.1	TDSWPGQMRTVYGDHERFFQTYFSTFR----GYYFTGDGCRRDE-DGYYWITGRIDDVINVSGHRMGTAEVESALVAH-DAVAEAAVVGMPHDIKGQGIYAYVTCVADVEP----SEELRKALVAWVRREIGPIATPDVIQFAPGLPKTRSGKIMRRILRKIAEND--TGNLGDISTLADPSVVDDLLANRPVTA-----------------
				Sphingomonadaceae	27	PA17	Citromicrobium sp. WPS32		WP_054526989.1	TASWPGQARTVYGDHDRFVQTYFSTYK----GKYFTGDGCQRDA-HGYYRITGRVDDVINVSGHRMGTAEVESALVLH-PHVAEAAVVGFPHDIKGQGIYCYVTLNAGDDG----SDALAEELRQQVRKEIGPVATPDRIHFTDALPKTRSGKIMRRILRKIAEND--YGSLGDTSTLADPSLVDRLIEGRVSG------------------
					28	PA18	Blastomonas sp. AAP25		WP_054135362.1	AASWPGQARTVYGDHDRFVQTYFSTYK----GKYFTGDGCKRDE-DGYYRITGRVDDVINVSGHRMGTAEVESALVLH-PRVAEAAVVGFPHDIKGQGIYCYVTLNVGEEA----DDALTAELKALVRKEIGPIATPDHLHFTPALPKTRSGKIMRRILRKIAEND--VGALGDTSTLADPAVVDALIAGRRVV------------------
					29	PA19	Sphingopyxis macrogoltabida		WP_054724552.1	THSWPGQARTIYGDHQRFADTYFSTYK----GKYFTGDGCRRDA-DGYWRITGRVDDVINVSGHRMGTAEVESALVLH-DLVAEAAVVGFPHDIKGQGIYAYVTLNAGVEP----TDAVAAALKQQVRTEIGPIATPDHIHLTPGLPKTRSGKIMRRILRKIAEND--FGSLGDTSTLADPSLVDGLIEGRKNR------------------
			Rhodospirillales	Acetobacteraceae	30	PA20	Acetobacter pasteurianus		WP_003628462.1	AQSWPGQAMTLWQDHERFRKTYFTTCP----GHYFSGDGARRDA-TGYYWITGRVDDVVNVSGHRIGTAEIEDAVAED-HAVVESAAVGVPHDLKGQALVVFVVPKAEGAF-------DATAVNKAVAAGVGRYAVPEKIYVVPDLPKTRSGKIVRRLLRKIAAND--LENMGDLSTLADPDIVAELVKLVAQQNG----------------
					31	PA21	Acetobacter pomorum		WP_006116293.1	AQSWPGQAMTLWQDHERFRKTYFSTCP----GHYFSGDGARRDA-TGYYWITGRVDDVVNVSGHRIGTAEIEDAVAED-HAVVESAAVGVPHDLKGQALVVFVVPKAEGAF-------DATAVNKAVAAGVGRYAVPEKIYVVPDLPKTRSGKIVRRLLRKIAAND--LENMGDLSTLADPDIVAELIKLVAQQNS----------------
				Rhodospirillaceae	32	PA22	Nitrospirillum amazonense		WP_004273591.1	ADSWPGQMRTVFGDHERFKQTYFSTFA----GKYFTGDGCRRDE-DGYYWITGRVDDVINVSGHRLGTAEVESALVAH-PKVAEAAVVGYPHDIKGQGIYAYVTLNAGENP----SEELRKELVAWVRKEIGPIATPDLIQWAPGLPKTRSGKIMRRILRKIAANE--HEALGDTSTLADPTVVTDLVDSRMNRG-----------------
					33	PA23	Phaeospirillum molischianum		WP_002725891.1	AESWPGQMRTVYGDHERFVQTYFSTYK----GMYFTGDGARRDE-DGYYWITGRVDDVINVSGHRMGTAEVESALVAH-PKVAEAAVVGYPHEIKGQGIYAYVTLVADEEP----TEELRKELVNWVRKEIGPIASPDLIQWSPGLPKTRSGKIMRRILRKIAENQ--HDTLGDTSTLADPTVVEDLIDNRMNRV-----------------
			Caulobacterales	Caulobacteraceae	34	PA24	Caulobacter crescentus		NP_422375.1	TDSWPGQMRTVYGDHQRFFETYFSTYP----GKYFTGDGCRRDA-DGYYWITGRVDDVINVSGHRLGTAEIESALVAH-ETVAEAAVVGYPHDIKGQGVYAYVTLKAGIEA----TDALRKDLVLWVRHEIGPFAAPDVIQWAPGLPKTRSGKIMRRILRKIAENE--LGSLGDTSTLADPSVVDDLVKNRAGT------------------
		Gammaproteobacteria	Psuedomonadales	Psuedomonadaceae	35	PG1	Pseudomonas aeruginosa		NP_249578.1	LDSWPGQARTLFGDHDRFVDTYFKTFK----GMYFTGDGARRDE-DGYYWITGRVDDVLNVSGHRMGTAEVESAMVAH-PKVAEAAVVGMQHDIKGQGIYVYVTLNSGVEP----SEALRQELKQWVRREIGPIATPDVIQWAPGLPKTRSGKIMRRILRKIAAAE--YDTLGDISTLADPGVVQHLIETHRSMQAA---------------
					36	PG2	Pseudomonas syringae		NP_791649.1	LDSWPGQSRTLYGDHDRFVDTYFKTFR----GMYFTGDGARRDE-DGYYWITGRVDDVLNVSGHRMGTAEIESAMVAH-PKVAEAAVVGVPHDLKGQGIYVYVTLNAGEEP----SDALRTELRNWVRKEIGPIASPDFIQWAPGLPKTRSGKIMRRILRKIATAE--YDALGDISTLADPGVVQHLIETHKSMSAA---------------
					37	PG3	Pseudomonas fluorescens		WP_003175664.1	LDSWPGQARTLYGDHDRFVDTYFKTFR----GMYFTGDGARRDE-DGYYWITGRVDDVLNVSGHRMGTAEIESAMVAH-PKVAEAAVVGVPHDIKGQGIYVYVTLKNGEEP----SEALRLELKNWVRKEIGPIASPDVIQWAPGLPKTRSGKIMRRILRKIATAE--YDGLGDISTLADPGVVAHLIETHKTMNVA---------------
					38	PG4	Pseudomonas mendocina		WP_003244638.1	KASWPSQIRSVYGDHQRMVDTYFKPYP----GYYFTGDGARRDE-DGYYWITGRVDDVINVSGHRIGTAEVESALVLH-DAVAEAAVVGYPHDVKGQGIYAYVTLMNGQEP----SDELKKDLLALVGKEIGSFAKPELIQWAPGLPKTRSGKIMRRILRKIACNE--LENMGDTSTLADPSVVDSLIDQRLNR------------------
					39	PG5	Pseudomonas stutzeri		WP_003285582.1	LDSWPGQMRTIYKDHDRFVDTYFKTFR----GMYFTGDGARRDE-DGYYWITGRVDDVLNVSGHRMGTAEIESAMVAH-AKVAEAAAVGVPHALKGQAIYVYVTLVSGVQP----TDALRQELQQWVRKEIGPIAVPDVIQWAPGLPKTRSGKIMRRLLRKIATDD--YDALGDTSTLADPGVVDQLIEAHEVVKKR---------------
					40	PG6	Pseudomonas pseudoalcaligenes		WP_003455206.1	IDSWPGQARTLYGDHDRFVDTYFKTFK----GMYFTGDGARRDE-DGYYWITGRVDDVLNVSGHRMGTAEIESAMVAH-PKVAEAAVVGVPHDIKGQGIYVYVTLNAGEES----SEQLRQELKAWVRKEIGPIATPDVIQWAPGLPKTRSGKIMRRILRKIAVAE--YDALGDISTLADPGVVQHLIDTHRTMRAA---------------
					41	PG7	Pseudomonas putida		NP_746598.2	LDSWPGQSRSLYGDHDRFVDTYFKTFR----GMYFTGDGARRDE-DGYYWITGRVDDVLNVSGHRMGTAEIESAMVAH-SKVAEAAVVGVPHDIKGQGIYVYVTLNAGIEA----SEQLRLELKNWVRKEIGPIASPDVIQWAPGLPKTRSGKIMRRILRKIATGE--YDALGDISTLADPGVVQHLIDTHKAMNLASA-------------
				Moraxellaceae	42	PG8	Acinetobacter calcoaceticus		WP_003654048.1	KDSWPGQMRTIWGDPDRFIEAYFSTFK----NNYFTGDGARRDE-DGYYWITGRVDDVLNVSGHRLGTAEIESALVSH-ESVAEAAVVGMPHDIKGQGICTFVTLQAGVPE----SEELRKELINWVRKVLGPVASPDALHWAPALPKTRSGKIMRRILRKIAANE--LDSLGDTSTLAEPAVVDQLIVTVYPDKQN---------------
					43	PG9	Acinetobacter lwoffii		WP_004281359.1	KDSWPGQMRTIWGDPERFIEAYFSTYP----GTYFTGDGARRDK-DGYYWITGRVDDVLNVSGHRLGTAEIESALVAH-ESVAEAAVVGMPHDIKGQGICAFVTLQADVAS----SDQLRGELVSWVRKILGPVATPDALHWAPALPKTRSGKIMRRILRKIAADE--LDSLGDTSTLAEPQVVDHLIAEVQRNNA----------------
					44	PG10	Acinetobacter haemolyticus		WP_004641503.1	KDSWPGQMRTIWGDPQRFIEAYFSTFK----NCYFTGDGARRDE-DGYYWITGRVDDVLNVSGHRLGTAEIESALVAH-EAVAEAAVVGMPHDIKGQGICTFVTLQADVSE----SEELRKELVNWVRKVLGPVATPDALHWAPALPKTRSGKIMRRILRKIAANE--LDSLGDTSTLAEPAVVDALIATVYPEVSSAEG------------
					45	PG11	Acinetobacter bohemicus		WP_004650752.1	KDSWPGQMRTIWGDPERFIEAYFSTYP----GVYFTGDGARRDK-DGYYWITGRVDDVLNVAGHRLGTAEVESALVAH-EAVAEAAVVGMPHEIKGQGICSFVTLQAGTAE----SEELRKELVDWVRKILGPIATPDALHWAPALPKTRSGKIMRRILRKIAANE--LDSLGDTSTLAEPQVVEALILTVHPNR-----------------
					46	PG12	Acinetobacter baumannii		WP_001002959.1	KDSWPGQMRTIWGDPDRFIEAYFSTFK----NTYFTGDGARRDE-DGYYWITGRVDDVLNVSGHRLGTAEIESALVSH-EAVAEAAVVGMPHDIKGQGICTFVTLQAGVPE----SEELRKELISWVRKVLGPVASPDALHWAPALPKTRSGKIMRRILRKIAANE--LDSLGDTSTLAEPAVVDQLIATVYPDRQK---------------
			Enterobacteriales	Enterobacteriaceae	47	PG13	Escherichia coli		NP_418493.1	TDSWPGQARTLFGDHERFEQTYFSTFK----NMYFSGDGARRDE-DGYYWITGRVDDVLNVSGHRLGTAEIESALVAH-PKIAEAAVVGIPHNIKGQAIYAYVTLNHGEEP----SPELYAEVRNWVRKEIGPLATPDVLHWTDSLPKTRSGKIMRRILRKIAAGD--TSNLGDTSTLADPGVVEKLLEEKQAIAMPS--------------
					48	PG14	Escherichia albertii		WP_000078185.1	TDSWPGQARTLFGDHERFEQTYFSTFK----NMYFSGDGARRDE-DGYYWITGRVDDVLNVSGHRLGTAEIESALVAH-PKIAEAAVVGIPHNIKGQAIYAYVTLNHGEEP----SPELYAEVRNWVRKEIGPLATPDVLHWTDSLPKTRSGKIMRRILRKIAAGD--TSNLGDTSTLADPGVVEKLLEEKQAIAMPS--------------
					49	PG15	Escherichia hermannii		WP_002433976.1	TDSWPGQARTLFGDHERFEQTYFSTFK----NMYFSGDGARRDE-DGYYWITGRVDDVLNVSGHRLGTAEIESALVSH-PKIAEAAVVGIPHNIKGQAIYAYVTLNHGEEP----TAQLYTEVRNWVRKEIGPLATPDILHWTDSLPKTRSGKIMRRILRKIAAGD--TSNFGDTSTLADPGVVEKLLEEKQAITMPS--------------
					50	PG16	Shigella flexneri		WP_000078233.1	TDSWPGQARTLFGDHERFEQTYFSTFK----NMYFSGDGARRDE-DGYYWITGRVDDVLNVSGHRLGTAEIESALVAH-PKIAEAAVVGIPHNIKGQAIYAYVTLNHGEEP----SPELYAEVRNWVRKEIGPLATPDVLHWTDSLPKTRSGKIMRRILRKIAAGD--TSNLGDTSTLADPGVVEKLLEEKQAIAMPS--------------
					51	PG17	Shigella sonnei		WP_000078245.1	TDSWPGQARTLFGDHERFEQTYFSTFK----NMYFSGDGARRDE-DGYYWITGRVDDVLNVSGHRLGTAEIESALVAH-PKIAEAAVVGIPHNIKGQAIYAYVTLNHGEEP----SPELYAEVRNWVRKEIGPLATPDVLHWTDSLPKTRSGKIMRRILRKIAAGD--TSNLGDTSTLADPGVVEKLLEEKQAIAMPS--------------
					53	PG19	Shimwellia blattae		WP_002441506.1	TDSWPGQARTLFGDHERFEQTYFSTFK----NCYFSGDGARRDE-DGYYWITGRVDDVLNVSGHRLGTAEIESALVSH-PKIAEAAVVGIPHNIKGQAIYAYVTLNHGEEP----DPALYAEVRNWVRKEIGPLATPDVLHWTDSLPKTRSGKIMRRILRKIAAGD--TSNFGDTSTLADPGVVEKLLEEKQTIVMPS--------------
					54	PG20	Citrobacter freundii		WP_003844734.1	TDSWPGQARTLFGDHERFEQTYFSTFK----NMYFSGDGARRDE-DGYYWITGRVDDVLNVSGHRLGTAEIESALVSH-PKIAEAAVVGIPHNIKGQAIYAYVTLNHGEEP----SPELYAEVRNWVRKEIGPLATPDVLHWTDSLPKTRSGKIMRRILRKIAAGD--TSNLGDTSTLADPGVVEKLLEEKQAIAMPS--------------
					55	PG21	Pantoea agglomerans		WP_003855714.1	TESWPGQARTLFGDHDRFEQTYFSTFK----NVYFSGDGARRDE-DGYYWITGRVDDVLNVSGHRLGTAEIESALVSH-PKIAEAAVVGIPHSIKGQAIYAYITLNQGEEP----SPELYTEVRQWVRKEIGPIATPDVLHWTDSLPKTRSGKIMRRILRKIATGD--TSNLGDTSTLADPGVVEKLLEEKQSIKMP---------------
					56	PG22	Hafnia alvei		WP_004095229.1	VDSWPGQARTLFGDHDRFEQTYFSTFK----GMYFSGDGARRDE-DGYYWITGRVDDVLNVSGHRLGTAEIESALVSH-PKIAEAAVVGVPHNIKGQAIYAYITLNHGEEP----TPELYTEVRNWVRKEIGPIATPDILHWTDALPKTRSGKIMRRILRKIAAGD--TSNLGDTSTLADPGVVEKLLEEKQSMEVSS--------------
					57	PG23	Klebsiella oxytoca		WP_004109430.1	ADSWPGQARTLFGDHERFEQTYFSTFK----NMYFSGDGARRDE-DGYYWITGRVDDVLNVSGHRLGTAEIESALVSH-PKIAEAAVVGIPHNIKGQAIYAYVTLNHGEEP----TPELYAEVRNWVRKEIGPLATPDVLHWTDSLPKTRSGKIMRRILRKIAAGD--TSNLGDTSTLADPGVVEKLLEEKQAIAMPS--------------
					58	PG24	Klebsiella michiganensis		WP_004127873.1	ADSWPGQARTLFGDHERFEQTYFSTFK----NMYFSGDGARRDE-DGYYWITGRVDDVLNVSGHRLGTAEIESALVSH-PKIAEAAVVGIPHNIKGQAIYAYVTLNHGEEP----TPELYAEVRNWVRKEIGPLATPDVLHWTDSLPKTRSGKIMRRILRKIAAGD--TSNLGDTSTLADPGVVEKLLEEKQAITMPS--------------
					59	PG25	Klebsiella pneumoniae		WP_004146657.1	ADSWPGQARTLFGDHERFEQTYFSTFK----NMYFSGDGARRDE-DGYYWITGRVDDVLNVSGHRLGTAEIESALVSH-PKIAEAAVVGIPHNIKGQAIYAYVTLNHGEEP----TPELYAEVRNWVRKEIGPLATPDVLHWTDSLPKTRSGKIMRRILRKIAAGD--TSNLGDTSTLADPGVVEKLLEEKQAITMPS--------------
					60	PG26	Erwinia amylovora		WP_004160389.1	VDSWPGQARTLFGDHQRFEQTYFSTFK----NRYFSGDGARRDE-DGYYWITGRVDDVLNVSGHRLGTAEIESALVSH-PKIAEAAVVGIPHALKGQAIYAYITLNSGEEP----SPQLYSEVRAWVRKEIGPIATPDVLHWTDSLPKTRSGKIMRRILRKIATGD--TSNLGDTSTLADPGVVDKLLEEKLSIKMP---------------
					61	PG27	Salmonella enterica		NP_463140.1	TDSWPGQARTLFGDHERFEQTYFSTFK----NMYFSGDGARRDE-DGYYWITGRVDDVLNVSGHRLGTAEIESALVAH-PKIAEAAVVGIPHAIKGQAIYAYVTLNHGEEP----SPELYAEVRNWVRKEIGPLATPDVLHWTDSLPKTRSGKIMRRILRKIAAGD--TSNLGDTSTLADPGVVEKLLEEKQAIAMPS--------------
			Vibrionales	Vibrionaceae	62	PG28	Vibrio parahaemolyticus		NP_799257.1	LDSWPGQMRTVYGDHERFEQTYFSTFK----GMYFTSDGARRDE-DGYYWITGRVDDVLNVSGHRMGTAEIESALVAH-HKIAEAAIVGIPHDIKGQAIYAYITLNDGEFP----SAELHKEVKDWVRKEIGPIATPDVLHWTDSLPKTRSGKIMRRILRKIATGD--TSNLGDTSTLADPSVVDKLIAEKAELV-----------------
					63	PG29	Vibrio fischeri		YP_205766.2	TDSWPGQMRTIYGDHDRFEQTYFSTFK----GMYFTSDGARRDE-DGYYWITGRVDDVLNVSGHRMGTAEVESALVAF-DKIAEAAIVGVPHDIKGQAIYAYITLNSGEIP----SAELHKEVKDWVRKEIGPIATPDFLHWTDSLPKTRSGKIMRRILRKIATGD--TSNLGDTSTLADPSVVDKLIEEQRKIA-----------------
					64	PG30	Vibrio alginolyticus		KZC45965.1	LDSWPGQMRTVYGDHERFEQTYFSTFK----GMYFTSDGARRDE-DGYYWITGRVDDVLNVSGHRMGTAEIESALVAH-HKIAEAAIVGIPHDIKGQAIYAYITLNDGEFP----SAELHKEVKDWVRKEIGPIATPDVLHWTDSLPKTRSGKIMRRILRKIATGD--TSNLGDTSTLADPSVVDKLIAEKAELA-----------------
					65	PG31	Vibrio metoecus		WP_055034190.1	LDSWPGQMRTVYGDHDRFEQTYFSTFK----GMYFTGDGARRDE-DGYYWITGRVDDVLNVSGHRMGTAEIESALVAF-NKIAEAAVVGVPHDIKGQAIYAYITLNDGVYP----SAELHKEVKDWVRKEIGAIATPDVLHWTDALPKTRSGKIMRRILRKIATGD--TSNLGDTSTLADPSVVDRLIAEKAQLK-----------------
					66	PG32	Vibrio cholerae		NP_229953.2	LDSWPGQMRTVYGDHDRFEQTYFSTFK----GMYFTGDGARRDE-DGYYWITGRVDDVLNVSGHRMGTAEIESALVAF-NKIAEAAVVGVPHDIKGQAIYAYITLNDGVYP----SAELHKEVKDWVRKEIGAIATPDVLHWTDALPKTRSGKIMRRILRKIATGD--TSNLGDTSTLADPSVVDRLIAEKAQLK-----------------
			Xanthomonadales	Xanthomonadaceae	67	PG33	Xanthomonas fragariae		WP_002809420.1	LDSWPGQMRSVYGDHQRFIDTYFHTYP----GSYFTGDGCRRDA-DGYYWITGRVDDVINVSGHRIGTAEVESALVSH-PKVAEAAVVGFPHDVKGQGIYAYVTLIAGQTP----SEELHKELVSWVRKEIGPIASPDRLQWAPGLPKTRSGKIMRRILRKIAENA--PDQLGDTSTLADPSVVDSLVRERLTR------------------
					69	PG35	Xanthomonas citri		WP_003487675.1	LDSWPGQMRSVYGDHQRFIDTYFRTYP----GSYFTGDGCRRDA-DGYYWITGRVDDVINVSGHRIGTAEVESALVSH-PKVAEAAVVGFPHDVKGQGIYAYVTLIAGQTP----SEDLHKELVSWVRKEIGPIASPDHLQWAPGLPKTRSGKIMRRILRKIAENA--PDQLGDTSTLADPSVVDSLVNERLAR------------------
					70	PG36	Xanthomonas campestris		NP_639399.1	LDSWPGQMRTVYGDHQRFIDTYFRTYP----GSYFTGDGCRRDA-DGYYWITGRVDDVINVSGHRIGTAEVESALVSH-PKVAEAAVVGFPHDVKGQGIYAYVTLIAGETP----SEELHKELVSWVRKEIGPIASPDHLQWAPGLPKTRSGKIMRRILRKIAENA--PDQLGDTSTLADPSVVDSLVNERLTR------------------
		Betaproteobacteria	Burkholderiales	Comamonadaceae	71	PB1	Comamonas testosteroni		WP_003057210.1	KKPWPSMIRTIWGDPERFKKSYFPDEL--KG-YYLAGDGAVRSEDRGYFRITGRIDDVLNVSGHRMGTMEIESALVAKTDLVAEAAVVGRPDDLTGEAICAFVVLKRGKPT-GEEARQIATELRNWVAKEIGPIAKPKDIRFGDNLPKTRSGKIMRRLLRSLAKGE---AITQDTSTLENPAILEQLSETN---------------------
				Burkholderiaceae	72	PB2	Ralstonia pickettii		WP_004634351.1	KRPWPSMIRTIWGDPERFKKSYFPEEL--GGKLYLAGDGSIRDKDTGYFTIMGRIDDVLNVSGHRMGTMEIESALVAN-PIVAEAAVVGRPDDMTGEAICAFVVLKRSRPD-GDEAKQIANELRNWVGKEIGPIAKPKDIRFGDNLPKTRSGKIMRRLLRSLAKGE---DITQDTSTLENPAILDQLKETR---------------------
					73	PB3	Ralstonia solanacearum		WP_003261850.1	KRPWPSMIRTIWGDPERFRKSYFPAEL--GGKLYLAGDGAVRDKETGYFTIMGRIDDVLNVSGHRMGTMEIESALVAN-PLVAEAAVVGRPDDMTGEAICAFVVLKRTRPN-GDEARQIATDLRNWVGKEIGPIAKPKDIRFGDNLPKTRSGKIMRRLLRSIAKGE---DITQDTSTLENPAILEQLREAR---------------------
					74	PB4	Paraburkholderia terrae		WP_007590451.1	KRPWPAMIRAIWGDPERFKKSYFPEEL--GGKLYLAGDGSVRDKDTGYFTIMGRIDDVLNVSGHRLGTMEIESALVSN-PLVAEAAVVGRPDETTGEAVCAFVVLKRSRPE-GEEAAKIAAELRNWVGKEIGPIAKPKDIRFGDNLPKTRSGKIMRRLLRSLAKGE---EITQDVSTLENPAILDQLGESR---------------------
					75	PB5	Burkholderia cenocepacia		WP_006478319.1	KRPWPAMIRTIWGDPERFKKSYYPEEL--GGTLYLAGDGTVRDKETGYFTIMGRIDDVLNVSGHRLGTMEIESALVSH-ELVAEAAVVGRPDDTTGEAVVAFVVLKRSRPE-GDEAAALAKTLRDWVGKQIGPIAKPKDIRFGDNLPKTRSGKIMRRLLRSLAKGE---AITQDTSTLENPAILEQLTEVR---------------------
					76	PB6	Burkholderia multivorans		WP_006399105.1	KRPWPSMIRTIWGDPERFKKSYYPEEL--GGTLYLAGDGTVRDKDTGYFTIMGRIDDVLNVSGHRLGTMEIESALVAH-ELVAEAAVVGRPDDTTGEAVVAFVVLKRARPE-GEEAAALAKALRDWVGKQIGPIAKPKDIRFGDNLPKTRSGKIMRRLLRSLAKGE---AITQDTSTLENPAILEQLARAL---------------------
					77	PB7	Cupriavidus basilensis		WP_006158656.1	KRPWPSMIRTIWGDPERFKKSYFPEEL--GGKLYLAGDGSIRDKDTGYFTIMGRIDDVLNVSGHRMGTMEIESALVSN-PMVAEAAVVGRPDDMTGEAICAFVVLKRSRPN-EEEAKQIAAELRNWVGKEIGPIAKPKDIRFGDNLPKTRSGKIMRRLLRSLAKNE---EITQDTSTLENPAILDQLKQAQ---------------------
				Oxalobacteraceae	78	PB8	Massilia timonae		WP_005668666.1	KRPWPSMIRTIWNNPDRFRTSYFPEEL--GGKYYLAGDGAIRNKDTANFTITGRIDDVLNVSGHRMGTMEIESALVAN-PIVAEAAVVGKPDETTGESICAFVVLKQARPT-GEEAKKLANELRAWVGKEIGPIAKPKEIRFGDNLPKTRSGKIMRRLLRVLAKGE---NITQDVSTLENPAILEQLKESA---------------------
				Alcaligenaceae	79	PB9	Alcaligenes faecalis		WP_003800913.1	RKPWPNMIRTIWGDPDRFVKSYFPPEL--KG-YYLAGDGAQRDT-DGYFWVMGRIDDVLNVSGHRLGTMEVESALVAH-PLVAEAAVVGKPDPTTGEAIVAFVVLNGDLPA-GAEADKIAAELRNWVGKEIGPIAKPREIRFGENLPKTRSGKIMRRLLRFVANNE---PITQDVSTLENPAILDQLSEAH---------------------
					80	PB10	Bordetella holmesii		WP_005012252.1	KRPWPAMIRTIWGDPERFKKSYFPAEL--RG-YYLAGDGAQRDA-DGYFWIMGRIDDVLNVSGHRLGTMEVESALVAH-ELVAEAAVVGRPDDTTGEAVVAFVVLKSARPE-GEEAQAIAKQLRDWVAREIGPIAKPKDIRFGDNLPKTRSGKIMRRLLRVVAKGE---EVTQDVSTLENPAILEQLSKPL---------------------
					81	PB11	Bordetella pertussis		NP_881040.1	KRPWPAMIRNIWGDPERFKKSYFPPEL--RG-YYLAGDGAQRDA-DGYFWIMGRIDDVLNVSGHRLGTMEVESALVAH-EMVAEAAVVGRPDDTTGEAVVAFVVLKRSRPE-GDEAQAIARQLRDWVGKEIGPIAKPKDIRFGDNLPKTRSGKIMRRLLRVVAKGE---EITQDVSTLENPAILEQLAKPL---------------------
			Rhodocyclales	Rhodocyclaceae	82	PB12	Thauera phenylacetica		WP_004356433.1	TKPWPAMIRNVWGDPDRFKKTYYPEDF--KGKLYLAGDGAIRDAETGYFTITGRIDDVLNVSGHRMGTMEIESALVAH-EKVAEAAVVGRPDDLTGEAIVAFVVLKGARPT-GDEAAKMIKELQNWVGHEIGPIAKPKDIRFGENLPKTRSGKIMRRLLRQLAKGE---DVTQDTSTLENPHILEQLKG-----------------------
					83	PB13	Thauera linaloolentis		WP_004335090.1	KRPWPSMIRTIWGDPERFKKSYYPEDF--KGKLYLAGDGAIRDVETGYFTITGRIDDVLNVSGHRMGTMEIESALVAH-EKVAEAAVVGRPDDVTGEAIVAFVVLKGPRPT-GDEAAAVIKELQNWVGHEIGPIAKPKDIRFGENLPKTRSGKIMRRLLRQLAKGE---DVTQDTSTLENPHILEQLKG-----------------------
					84	PB14	Methyloversatilis universalis		WP_008058905.1	KKPWPSMIRTIYGDPDRFVKSYYPADF--QGRYYLAGDGAIRDAKTGYFTITGRIDDVLNVSGHRMGTMEIESALVAH-PLVAEAAVVGRPDDLTGEAICAFVVLKRSRPT-GDEAKQIANELRNWVGKEIGPIAKPKDLRFGDNLPKTRSGKIMRRLLRSIAKGE---QITQDTSTLENPAILDQLAQTL---------------------
	Actinobacteria	Corynebacteriales	Mycobacteriaceae	Mycobacterium	85	AC1	Mycobacterium bovis		NP_857330.1	DQPWPSMLRGIWGDPARYWHSYWSKFS--DKGYYFAGDGARIDP-DGAIWVLGRIDDVMNVSGHRISTAEVESALVAH-SGVAEAAVVGVTDETTTQAICAFVVLRANYA----PHDRTAEELRTEVARVISPIARPRDVHVVPELPKTRSGKIMRRLLRDVAENR---E-LGDTSTLLDPTVFDAIRAAK---------------------
					86	AC2	Mycobacterium orygis		WP_003419706.1	DQPWPSMLRGIWGDPARYWHSYWSKFS--DKGYYFAGDGARIDP-DGAIWVLGRIDDVMNVSGHRISTAEVESALVAH-SGVAEAAVVGVTDETTTQAICAFVVLRANYA----PHDRTAEELRTEVARVISPIARPRDVHVVPELPKTRSGKIMRRLLRDVAENR---E-LGDTSTLLDPTVFDAIRAAK---------------------
					87	AC3	Mycobacterium avium		WP_003873290.1	DQPWPSMLRGIWGDPDRYVETYWSRFA--EQGWYFAGDSAYYDR-DGAIWVVGRIDDVMNVSGHRLSTAEVESALVGH-HGVAEAAVVGATDATTGQAICAFVVLCADYQ----VHDGIVDELRAEVAREISPIAKPREVHVVPELPKTRSGKIMRRLLRDIAENR---E-LGDTSTLLDPGVFDAIRAAK---------------------
					88	AC4	Mycobacterium phlei		WP_003888597.1	DQPWPSMLRGIWGDPERYKDTYWSRYA--DRGWYFAGDGARVDS-DGAIWLLGRIDDVMNVSGHRISTTEVESALVGH-SGVAEAAVVGASDETTGQGICAFVILESHAKD---KGEQMIEELREQVAKEIGKIARPREIHVVPELPKTRSGKIMRRLLRDVAEGR---E-LGDTSTLVDPSVFEAIRAGK---------------------
					89	AC5	Mycobacterium smegmatis		WP_003897575.1	DQPWPAMLRGIWGDPQRFKDTYWSRFA--EQGWYFAGDGARYDS-DGHIWVLGRIDDVMNVSGHRISTAEVESALVGH-AGVAEAAVVGASDDTTGQAICAFVILKASAHG---GPENMIEELRAEVAREISPIAKPREIHIVPELPKTRSGKIMRRLLRDVAEGR---E-LGDTSTLVDPSVFEAIRAGK---------------------
					90	AC6	Mycobacterium xenopi		WP_003921623.1	DQPWPAMLRGIWGDPDRYHETYWSKFA--QQGWYFAGDSARYDA-DGAIWVVGRIDDVMNVSGHRISTAEVESALVGH-AGVAEAAVVGASDDTTGQAICAFVVLQADQPET--VGEEIIDELRAQVAREISPIARPREVHVVPELPKTRSGKIMRRLLRDIAENR---E-LGDTSTLLDPGVFDAIRAAK---------------------
					92	AC8	Mycobacterium tuberculosis		NP_218184.1	DQPWPSMLRGIWGDPARYWHSYWSKFS--DKGYYFAGDGARIDP-DGAIWVLGRIDDVMNVSGHRISTAEVESALVAH-SGVAEAAVVGVTDETTTQAICAFVVLRANYA----PHDRTAEELRTEVARVISPIARPRDVHVVPELPKTRSGKIMRRLLRDVAENR---E-LGDTSTLLDPTVFDAIRAAK---------------------
		Micrococcales	Micrococcaceae	Arthrobacter	93	AM1	Arthrobacter crystallopoietes		WP_005268629.1	REPWPAMLRGIWGDPERYKDTYWSRFE----NMYFAGDGAKKDD-DGDIWLLGRVDDVMNVSGHRLSTTEIESALVSH-PSVAEAAVVGAADETTGEAVVAFVILRGNAAQ-D---EEIVTTLRNHVGKEIGPIAKPRQILVVPELPKTRSGKIMRRLLKDIAEGR---E-AGDASTLADNTVMQQIATSLKG-------------------
					94	AM2	Arthrobacter globiformis		WP_003797842.1	REPWPAMLRGIWGDPERFKDTYWSRFE----TMYFAGDGAKKDE-DGDIWLLGRVDDVMNVSGHRLSTTEIESALVSH-PAVAEAAVVGATDETTGQAVVAFVILRGDAVDSG---DEIVQDLRNHVGKEIGPIAKPKTILVVPELPKTRSGKIMRRLLKDVAEGR---D-VGDATTLADNTVMQQIAASLKK-------------------
				Kocuria	95	AM3	Kocuria palustris		WP_006213793.1	REPWPSMMRTIWGDDQRFIDTYWSRFE----GMYFAGDGARFDE-DGDIWVLGRVDDVMNVSGHRLSTSEIESALVSH-TSVAEAAVVGAADETTGQAVVAFAILTDDAVDENRPKDELSEELRAHVGKEISPIAKPKRVLIVPELPKTRSGKIMRRLLKDVAEDR---P-VGDVSTLADQTVMDQIVDSLGK-------------------
				Micrococcus	96	AM4	Micrococcus luteus		WP_002856974.1	REPWPSMLRGIWGDRERFKETYWSRFP----GMYFAGDGARYDE-DGDIWLLGRVDDVMNVSGHRLSTTEIESSLVAH-PSVAESAVVGAKDETTGEAVVAFVLLTEVAAAADRDVAEVEEELRQHVGKDIGPIAKPKLVLVVPELPKTRSGKIMRRLLKDVAEGR---D-PGDSTTLADPTVMQRIVETLAPKA-----------------
			Microbacteriaceae	Microbacterium	97	AM5	Microbacterium laevaniformans		WP_005051219.1	TQPWPSMLRGIWGDPERFVETYWEKFH--DKGFYFAGDGARLDE-DGDVWFLGRVDDVMNVSGHRLSTTEIESALVGN-EAVAEAAVVGAADETTGQAVVAFCVLKESFLKA-HDVDGIVDILRRWVGEQIGPIARPRDVYIVTELPKTRSGKIMRRLLRDVAEGR---E-VGDTTTLADTMVMSTIQSKITKK------------------
			Brevibacteriaceae	Brevibacterium	98	AM6	Brevibacterium mcbrellneri		WP_005883893.1	KEPWPSMARTVYGDPERFKETYWSRFE----GMYFAGDGARYDD-DGDIWFLGRVDDVMNVSGHRLSTTEIESALVSH-PSVAEAAVVGATDETTGQAVIGFVILRGNVQD----TDSIEQELRAHVGQEIGPIAKPKRVYIVDELPKTRSGKIVRRLLKNLAENR---E-AGDASTLADASVMDAIAASVNRGRK----------------
		Streptomycetales	Streptomycetaceae	Streptomyces	99	AS1	Streptomyces coelicolor		NP_627761.1	TEPWPSMLRTIWGDDQRFIDTYWSRFE----GKYFAGDGAKKDD-DGDIWLLGRVDDVMLVSGHNISTTEVESALVSH-PSVAEAAVVGATDETTGQAIVAFVILRGTTA----ESEDLVAELRNHVGATLGPIAKPKRILPVSELPKTRSGKIMRRLLRDVAENR---Q-VGDVTTLADSTVMDLIQTKLPAAPSED--------------
					100	AS2	Streptomyces viridochromogenes		WP_003991885.1	TEPWPSMLRTIWGDDQRFIDTYWSRFE----GKYFAGDGAKKDD-DGDIWLLGRVDDVMLVSGHNISTTEVESALVSH-PSVAEAAVVGAADETTGQAIVAFVILRGTAA----ETEDLVAELRNHVGNSLGPIAKPKRVLPVAELPKTRSGKIMRRLLRDVAENR---Q-LGDVTTLTDSTVMDLIQTKLPAAPSED--------------
					101	AS3	Streptomyces griseoflavus		WP_004928278.1	TEPWPSMLRTIWGDDQRFIDTYWSRFE----GKYFAGDGAKKDD-DGDIWLLGRVDDVMLVSGHNISTTEVESALVSH-ASVAEAAVVGAADETTGQAIVAFVILRGTAA----ETEDLVAELRNHVGATLGPIAKPQRILPVAELPKTRSGKIMRRLLRDVAENR---E-LGDVTTLTDSAVMDLIQAKLPQAPGED--------------
					102	AS4	Streptomyces ghanaensis		WP_004985191.1	TEPWPSMLRTIWGDDQRFIDTYWSRFE----GKYFAGDGAKKDD-DGDIWLLGRVDDVMLVSGHNISTTEVESALVSH-PSVAEAAVVGAADETTGQAIVAFVILRGTAA----ETDDLVAELRGHVGATLGPIAKPKRILPVAELPKTRSGKIMRRLLRDVAENR---Q-LGDVTTLTDSTVMDLIQSKLPQTPSED--------------
					103	AS5	Streptomyces pristinaespiralis		WP_005314408.1	TEPWPSMLRTIWGDDQRFLDTYWSRFE----GKYFAGDGAKKDD-DGDIWLLGRVDDVMLVSGHNISTTEVESALVSH-PKVAEAAVVGATDETTGQAIVAFVILRGSAS----EDDNLVNDLRNHVGTTLGPIAKPKRVLPVAELPKTRSGKIMRRLLRDVAENR---Q-LGDVTTLTDSSVMDLIQSKLPSAPSED--------------
					104	AS6	Streptomyces clavuligerus		WP_003956794.1	TEPWPSMLRTIWGDDQRFIDTYWSRFE----GKYFAGDGAKKDE-QGDIWLLGRVDDVMLVSGHNISTTEVESALVSH-PKVAEAAVVGAADETTGQAIVAFVILRGSAAGAA-DDAGLVAELRNHVGATLGPIAKPKRVLPVAELPKTRSGKIMRRLLRDVAENR---Q-LGDVTTLTDSSVMDLIQAKLPSASSED--------------
	Firmicutes	Bacillales	Bacillaceae	Bacillus	105	FB1	Bacillus subtilis		NP_390846.1	KKGWPSMMHTIWNNPEKYE-SYFMPG-----GWYVSGDSAYMDE-EGYFWFQGRVDDVIMTSGERVGPFEVESKLVEH-PAIAEAGVIGKPDPVRGEIIKAFIALREGFEP----SDKLKEEIRLFVKQGLAAHAAPREIEFKDKLPKTRSGKIMRRVLKAWELNL---P-AGDLSTMED--------------------------------
					106	FB2	Bacillus anthracis		NP_847113.1	GKGWPAMMRGIWNNKQKYE-SYFMPG-----DWYVSGDSAYMDE-DGYFWFQGRIDDVIMTSGERVGPFEVESKLIEH-AAVAEAGVIGIPDPVRGEIIKAFIALRAGYEP----SEELKEEIRQFVKKGLAAHAAPRQIEFRDKLPKTRSGKIMRRVLKAWELNL---P-TGDLSTMED--------------------------------
					107	FB3	Bacillus thuringiensis		WP_000862054.1	GKGWPAMMRGIWNNPQKYD-SYFMPG-----DWYVSGDSAYMDE-DGYFWFQGRIDDVIMTSGERVGPFEVESKLIEH-AAVAEAGVIGIPDPVRGEIIKAFIALRAGYEP----SDELKEEIRQFVKKGLAAHAAPRQIEFRDKLPKTRSGKIMRRVLKAWELNL---P-TGDLSTMED--------------------------------
					108	FB4	Bacillus cereus		NP_834365.1	AKGWPSMMRGIWNNQQKYE-SYFMPG-----DWYVSGDSAYMDE-DGYFWFQGRIDDVIMTSGERVGPFEVESKLIEH-AAVAEAGVIGIPDPVRGEIIKAFIALRAGYEP----SDELKEEIRQFVKKGLAAHAAPRQIEFRDKLPKTRSGKIMRRVLKAWELNL---P-TGDLSTMED--------------------------------
					109	FB5	Bacillus licheniformis		WP_003184430.1	KKGWPSMMHSIWNNPEKYS-SYFMPG-----DWYVSGDSAYMDE-DGYFWFQGRIDDVIMTSGERVGPFEVESKLVEH-QAVAEAGVIGKPDPVRGEIIKAFIALRDGYEP----SDALKEEIRQFVKQGLAAHAAPREIEFKDKLPKTRSGKIMRRVLKAWELNL---P-AGDLSSMED--------------------------------
			Staphylococcaceae	Staphylococcus	110	FB6	Staphylococcus argenteus		WP_000862106.1	KKGWPSMMHRIWKNPEKYN-SYFI-G-----DWYVSGDSAYRDE-DGYFWFQGRVDDVIMTAGERVGPFEVESKLVEH-EAVAEAGIIGKPDPVRGEIIKAFVALRKGYEP----TDELKEEIRLFVKEGLSAHAAPREIEFKDKLPKTRSGKIMRRVLKAWELDL---D-AGDLSTME---------------------------------
					111	FB7	Staphylococcus aureus		WP_000862105.1	KKGWPSMMYRIWKNPEKYK-SYFI-G-----DWYVSGDSAYKDE-DGYFWFQGRVDDVIMTAGERVGPFEVESKLVEH-EAVAEAGIIGKPDPVRGEIIKAFVALRKGYEP----TDELKEEIRLFVKEGLSAHAAPREIEFKDKLPKTRSGKIMRRVLKAWELNL---D-AGDLSTME---------------------------------
			Paenibacillaceae	Paenibacillus	112	FB8	Paenibacillus sophorae		WP_036595277.1	KDSWPGQMRTIWGDHKRFLETYFSTYP----GAYFTGDGALRDE-DGHYWITGRVDDVLNVSGHRLGTAEIESALVSH-PSVAEAAIVGMPHELKGQGVAAYVILKSGEEP----SEMLKGEINRHVRGEIGPIANLDSLYLVEALPKTRSGKIMRRILRKLAAHE--FEGLGDTSTLAEPEVVDNLINVVKADKQPA--------------
		Clostridia	Clostridiales	Clostridiales	113	FC1	Sulfobacillus thermosulfidooxidans		WP_053958863.1	TKPFPALTRGIWGNPERYYSQYFSQYP----GRYNTFDTAIEDS-NRHLWVLGRIDDVINVAAHRLSTMEMESVILQL-PGVAESAVIGVDDSLKGQVPVAFVTLRDNSLK----QENWNAKVGEQISQQIGAIARPAQVYIIDAMPKTRSGKIVRRLLKEIVTTG---QAQGDRTGMENPEIVETLVAQLQEAIHREEDS-----------
				Peptococcaceae	114	FC2	Desulfotomaculum nigrificans		WP_003544405.1	KKPWPAMLRTVYKDPQRYVDQYWSRFP----GLYFTGDGARRDK-DGYIWVSGRVDDVINVSGHRIGTAEVESALVEH-PAVAEAAVIGRYHELKGQAVSAFITLREGVAW----APELEKDLKAHVAKKIGGLARPEEIICAWELPKTRSGKIMRRLLKDIAEGR---V-LGDISTLADPTVIHQLMNKKSAF------------------

## Sheet: Eukaryotes
Kingdom	Phylum	Class	Order	Family	Organism #	ID #	Scientific Name	Common Name	Reference	Sequence (Hinge region to end)
Animalia	Chordata	Mammalia		Great Apes	1	A1	Homo sapiens	Human	NP_061147.1	KQPWPGIMRTVYGNHERFETTYFKKFP----GYYVTGDGCQRDQ-DGYYWITGRIDDMLNVSGHLLSTAEVESALVEH-EAVAEAAVVGHPHPVKGECLYCFVTLCDGHTF----SPKLTEELKKQIREKIGPIATPDYIQNAPGLPKTRSGKIMRRVLRKIAQND---HDLGDMSTVADPSVISHLFSHRCLTIQ----------------
					2	A2	Gorilla gorilla gorilla	Western Lowland Gorilla	XP_004062092.1	KQPWPGIMRTVYGNHERFETTYFKKFP----GYYVTGDGCQRDQ-DGYYWITGRIDDMLNVSGHLLSTAEVESALVEH-EAVAEAAVVGHPHPVKGECLYCFVTLCDGHTF----SPKLTEELKKQIREKIGPIATPDYIQNAPGLPKTRSGKIMRRVLRKIAQND---HDLGDTSTVADPSVISHLFSHRCLTIQ----------------
					3	A3	Pan troglodytes	Chimpanzee	JAA24937.1	KQPWPGIMRTVYGNHERFETTYFKKFP----GYYVTGDGCQRDQ-DGYYWITGRIDDMLNVSGHLLSTAEVESALVEH-EAVAEAAVVGHPHPVKGECLYCFVTLCDGHTF----SPKLTEELKKQIREKIGPIATPDYIQNAPGLPKTRSGKIMRRVLRKIAQND---HDLGDMSTVADPSVISHLFSHRCLTIQ----------------
				Old World Monkeys	4	A4	Macaca mulatta	Rhesus Macaque	NP_001252729.1	KQPWPGIMRTVYGNHERFETTYFKKFP----GYYVTGDGCRRDQ-DGYYWITGRIDDMLNVSGHLLSTAEVESALVEH-EAVAEAAVVGHPHPVKGECLYCFVTLCDGHTF----SPKLTEELKKQIREKIGPIATPDYIQNAPGLPKTRSGKIMRRVLRKIAQND---HDLGDTSTVADPSVISHLFSHRCLTIQ----------------
					5	A5	Chlorocebus sabaeus	Green Monkey	*XP_008019743.1	KQPWPGIMRTVYGNHERFETTYFKKFP----GYYVTGDGCRRDQ-DGYYWITGRIDDMLNVSGHLLSTAEVESALVEH-EAVAEAAVVGHPHPVKGECLYCFVTLCDGHTF----SPKLTEELKKQIREKIGPIATPDYIQNAPGLPKTRSGKIMRRVLRKIAQND---HDLGDTSTVADPSVISHLFSHRCLTIQ----------------
					6	A6	Cercocebus atys	Sooty Mangabey	XP_011908008.1	KQPWPGIMRTVYGNHERFETTYFKKFP----GYYVTGDGCRRDQ-DGYYWITGRIDDMLNVSGHLLSTAEVESALVEH-EAVAEAAVVGHPHPVKGECLYCFVTLCDGHTF----SPKLTEELKKQIREKIGPIATPDYIQNAPGLPKTRSGKIMRRVLRKIAQND---YDLGDTSTVADPSVISHLFSHRCLTIQ----------------
					7	A8	Mandrillus leucophaeus	Drill	XP_011827814.1	KQPWPGIMRTVYGNHERFETTYFKKFP----GYYVTGDGCRRDQ-DGYYWITGRIDDMLNVSGHLLSTAEVESALVEH-EAVAEAAVVGHPHPVKGECLYCFVTLCDGHTF----SPKLTEELKKQIREKIGPIATPDYIQNAPGLPKTRSGKIMRRVLRKIAQND---YDLGDTSTVADPSVISHLFSHRCLTIQ----------------
					8	A9	Colobus angolensis palliatus	Tanzanian Colobus	XP_011784567.1	KQPWPGIMRTVYGNHERFETTYFKKFP----GYYVTGDGCRRDQ-DGYYWITGRIDDMLNVSGHLLSTAEVESALVEH-EAVAEAAVVGHPHPVKGECLYCFVTLCDGHTF----SPKLTEELKKQIREKIGPIATPDYIQNAPGLPKTRSGKIMRRVLRKIAQND---HDLGDTSTVADPSVISHLFSHRCLTIQ----------------
					9	A10	Macaca nemestrina	Southern Pig-Tailed Macaque	XP_011764770.1	KQPWPGIMRTVYGNHERFETTYFKKFP----GYYVTGDGCRRDQ-DGYYWITGRIDDMLNVSGHLLSTAEVESALVEH-EAVAEAAVVGHPHPVKGECLYCFVTLCDGHTF----SPKLTEELKKQIREKIGPIATPDYIQNAPGLPKTRSGKIMRRVLRKIAQND---HDLGDTSTVADPSVISHLFSHRCLTIQ----------------
					10	A11	Carlito syrichta	Philippine Tarsier	XP_008068458.1	KQPWPGIMRTVYGNHERFETTYFKKFP----GYYITGDGCRRDQ-DGYYWITGRIDDMLNVSGHLLSTAEVESALVEH-EAIAEAAVVGHPHPVKGECLYCFVTLCDGHTF----SPTLTEELKKQIREKIGPIATPDYIQNAPGLPKTRSGKIMRRVLRKIAQND---HDLGDTSTVADPSVISHLFSHRCLTIQ----------------
					11	A12	Rhinopithecus roxellana	Golden Snub-Nosed Monkey	XP_010384816.1	KQPWPGIMRTVYGNHERFETTYFKKFP----GYYVTGDGCRRDQ-DGYYWITGRIDDMLNVSGHLLSTAEVESALVEH-EAVAEAAVVGHPHPVKGECLYCFVTLCDGHTF----SPKLTEELKKQIREKIGPIATPDYIQNAPGLPKTRSGKIMRRVLRKIAQND---HDLGDTSTVADPSVISHLFSHRCLTIQ----------------
					12	A13	Aotus nancymaae	Nancy Ma's Night Monkey	XP_012310556.1	KQPWPGIMRTVYGNHERFETTYFKKFP----GYYVTGDGCRRDQ-DGYYWITGRIDDMLNVSGHLLSTAEVESALVEH-EAVAEAAVVGHPHPVKGECLYCFVTLCDGHNF----SPKLTEELKKQIREKIGPIATPDYIQNAPGLPKTRSGKIMRRVLRKIAQND---HDLGDTSTVADPSVISHLFSHRCLTIQ----------------
					13	A14	Saimiri boliviensis	Bolivian Squirrel Monkey	XP_003932083.1	KQPWPGIMRTVYGNHERFETTYFKKFP----GYYVTGDGCRRDQ-DGYYWITGRIDDMLNVSGHLLSTAEVESALVEH-EAVAEAAVVGHPHPVKGECLYCFVTLCDGHNF----SPKLTEELKKQIREKIGPIATPDYIQNAPGLPKTRSGKIMRRVLRKIAQND---HDLGDTSTVADPSVISHLFSHRCLTIQ----------------
					14	A15	Nomascus leucogenys	White-Cheeked Gibbon	XP_003273607.1	KQPWPGIMRTVYGNHERFETTYFKKFP----GYYVTGDGCRRDQ-DGYYWITGRIDDMLNVSGHLLSTAEVESALVEH-EAVAEAAVVGHPHPVKGECLYCFVTLCDGHTF----SPKLTEELKKQIREKIGPIATPDYIQNAPGLPKTRSGKIMRRVLRKIAQND---HDLGDTSTVADPSVISHLFSHRCLTIQ----------------
					15	A16	Callithrix jacchus	White-Tufted-Ear Marmoset	JAB51651.1	KQPWPGIMRTVYGNHERFETTYFKKFP----GYYVTGDGCRRDQ-DGYYWITGRIDDMLNVSGHLLSTAEVESALVEH-EAVAEAAVVGHPHPVKGECLYCFVTLCDGHNF----SPKLTEELKKQIREKIGPIATPDYIQNAPGLPKTRSGKIMRRVLRKIAQND---HDLGDTSTVADPSVISHLFSHRCLTIQ----------------
					16	A17	Propithecus coquereli	Conquerel's Sifaka	XP_012493105.1	KQPWPGIMRTVYGNHERFETTYFKKFP----GYYVTGDGCRRDQ-DGYYWITGRIDDMLNVSGHLLSTAEVESALVEH-EAVAEAAVVGHPHPVKGECLYCFVTLCDGHTF----SPTLTEELKKQIREKIGPIATPDYIQNAPGLPKTRSGKIMRRVLRKIAHND---HDLGDTSTVADPSVINHLFSHRCLTTQ----------------
					17	A18	Microcebus murinus	Gray Mouse Lemur	XP_012610223.1	KQPWPGIMRTVYGNHERFETTYFKKFP----GYYVTGDGCRRDQ-DGYYWITGRIDDMLNVSGHLLSTAEVESALVEH-EAVAEAAVVGHPHPVKGECLYCFVTLCDGHTF----SPTLTEELKKQIREKIGPIATPDYIQNAPGLPKTRSGKIMRRVLRKIAQND---RDLGDTSTVADPSVISHLFSHRCLTTQ----------------
					18	A19	Galeopterus variegatus	Sunda Flying Lemur	XP_008569473.1	KQPWPGIMRTVYGNHERFETTYFKKFP----GYYVTGDGCRRDQ-DGYYWITGRIDDMLNVSGHLLSTAEVESALVEH-EAVVEAAVVGHPHPVKGECLYCFVTLCDGHTF----SPSLTEELKKQIREKIGPIATPDYIQNAPGLPKTRSGKIMRRVLRKIAQND---HDLGDMSTVADPSIISHLFSHRCLTIL----------------
					19	A20	Elephantulus edwardii	Cape Elephant Shrew	XP_006881526.1	KQPWPGIMRTVYGNHERFETTYFKKFP----GYYVTGDGCRRDQ-DGYYWITGRIDDMLNVSGHLLSTAEVESALVEH-EAVAEAAVVGHPHPVKGECLYCFVTLCDGHTF----SPVLIEELKKQIREKIGPIATPDYIQNAPGLPKTRSGKIMRRVLRKIAQND---HDLGDTSTVADPSVISHLFNHRCVTTQ----------------
					20	A21	Sorex araneus	European Shrew	XP_004612604.1	KQPWPGIMRTVYGNHERFETTYFKKFP----GYYVTGDGCRRDQ-DGYYWITGRIDDMLNVSGHLLSTAEVESALVEH-EAIAEAAVVGHPHPVKGECLYCFVTLCDGHSF----STTLTEELKKQIREKIGPIATPDYIQNAPGLPKTRSGKIMRRVLRKIAQND---HNLGDTSTVADPSVINQLFSHRCLTT-----------------
					21	A22	Tupaia chinensis	Chinese Tree Shrew	XP_006144102.1	KQPWPGIMRTVYGNHERFETTYFKKFP----GYYVTGDGCRRDQ-DGYYWITGRIDDMLNVSGHLLSTAEVESALVEH-EAVAEAAVVGHPHPVKGECLYCFVTLCDGHTF----NPTLMEELKKQIREKIGPIATPDYIQNAPGLPKTRSGKIMRRVLRKIAQND---HDLGDTSTVADPSVISHLFSHRCLTLQ----------------
					22	A23	Condylura cristata	Star-nosed Mole	XP_004687317.1	KQPWPGIMRTVYRNHERFETTYFKKFP----GYYVTGDGCRRDQ-DGYYWITGRIDDMLNVSGHLLSTAEVESALVEH-EAVAEAAVVGHPHPVKGECLYCFVTLCDGHIF----NTTLTEELRKQIREKIGPIATPDYIQNAPGLPKTRSGKIMRRVLRKIAQND---HNLGDTSTVADPSVISQLFSHRCLTIQ----------------
					23	A24	Chrysochloris asiatica	Cape Golden Mole	XP_006876934.1	KQPWPGIMRTVYGNHGRFETTYFKKFP----GYYVTGDGCRRDQ-DGYYWITGRIDDMLNVSGHLLSTAEVESALVEH-EAVAEAAVVGHPHPVKGECLYCFVTLCDGHTF----NPTLTEELKKQIREKIGPIATPDYIQNAPGLPKTRSGKIMRRLLRKIARND---HDLGDTSTVADPSVISHLFSHRCLVTQ----------------
					24	A25	Orycteropus afer afer	Aardvark	XP_007932775.1	KQPWPGIMRTVYGNHERFETTYFKKFP----GYYVTGDGCRRDQ-DGYYWITGRIDDMLNVSGHLLSTAEVESALVEH-EAVVEAAVVGHPHPVKGECLYCFVTLCDGHTF----SPTLTEELKKQIREKIGPIATPDYIQNAPALPKTRSGKIMRRVLRKIAQND---HNLGDTSTVADPSVISHLFSHRCLATQ----------------
					25	A26	Mustela putorius furo	Domestic Ferret	XP_004746631.1	KQPWPGIMRTVYGNHERFEATYFKKFP----GYYVTGDGCRRDQ-DGYYWITGRIDDMLNVSGHLLSTAEVESALVEH-EAIAEAAVVGHPHPVKGECLYCFVTLCDGYTF----SPTLTEELKKQIREKIGPIATPDYIQNAPGLPKTRSGKIMRRVLRKIAQND---HDLGDTSTVADPTVICQLFNHRCLTIQ----------------
					26	A27	Cricetulus griseus	Chinese Hampster	*XP_007633290.1	KQPWPGIMRTIYGNHTRFETTYFKKFP----GYYVTGDGCRRDQ-DGYYWITGRIDDMLNVSGHLLSTAEVESALVEH-EAVAEAAVVGHPHPVKGECLYCFVTLCDGHTF----SSTLTEELKKQIREKIGPIATPDYIQNAPGLPKTRSGKIMRRVLRKIAQND---HDLGDTSTVADPSVINHLFSHRCLTTQ----------------
					27	A28	Cavia porcellus	Domestic Guinea Pig	XP_003467787.1	KQPWPGIMRTVYGNHPRFESTYFKKFP----GYYVTGDGCRRDR-DGYYWITGRIDDMLNVSGHLLSTAEVESALVEH-EAVAEAAVVGHPHPVKGECLYCFVTLCDGHTF----SPTLTEELKKQIREKIGPIATPDYIQNAPGLPKTRSGKIMRRVLRKIAQND---HDVGDLSTVADPSVINYLFDHRCLTI-----------------
					28	A29	Octodon degus	Degu	XP_004630894.1	KQPWPGIMRTVYGNHPRFETTYFKKFP----GYYVTGDGCRRDQ-DGYYWITGRIDDMLNVSGHLLSTAEVESALVEH-EAVAEAAVVGHPHPVKGECLYCFVTLCDGHTF----SPTLIEELKKQIREKIGPIATPDYIQNAPGLPKTRSGKIMRRVLRKIAQND---HDLGDISTVADPSVISHLFNHRCLTI-----------------
					29	A30	Chinchilla lanigera	Long-Tailed Chinchilla	XP_005384870.1	KQPWPGIMRTVYGNHPRFETTYFKKFP----GYYVTGDGCRRDR-DGYYWITGRIDDMLNVSGHLLSTAEVESALVEH-EAVAEAAVVGHPHPVKGECLYCFVTLCDGHAF----SPTLIEELKKQIREKIGPIATPDYIQNAPGLPKTRSGKIMRRVLRKIAQND---HDLGDISTVADPSVINHLFNHRCLTI-----------------
					30	A31	Jaculus jaculus	Lesser Egyptian Jerboa	XP_004668168.1	KQPWPGIMRTVYGNHTRFESTYFKKFP----GYYVTGDGCRRDQ-DGYYWITGRIDDMLNVSGHLLSTSEVESALVEH-EAVAEAAVVGHPHPVKGECLYCFVTLCDGHTF----SPTLTEELKKQIREKIGPIATPDYIQNAPGLPKTRSGKIMRRVLRKIAQND---HDLGDISTVADPSVISHLFSHRCLTTQ----------------
					31	A32	Ochotona princeps	Rabbit	XP_004585804.1	KQPWPGIMRTVYGNHARFETTYFKKFP----GYYVTGDGCRRDQ-DGYYWITGRIDDMLNVSGHLLSTAEVESALVEH-EAVAEAAVVGHPHPVKGECLYCFVTLCDGHTF----NSTLTEELKKQIREKIGPIATPDYIQNAPGLPKTRSGKIMRRVLRKIAQND---HDLGDTSTVADPSVISHLFTHRCLTIQ----------------
					32	A33	Peromyscus maniculatus bairdii	Prairie Deer Mouse	XP_006988314.1	KQPWPGIMRTVYGNHTRFETTYFKKFP----GYYVTGDGCRRDH-DGYYWITGRIDDMLNVSGHLLSTAEVESALVEH-EAVAEAAVVGHPHPVKGECLYCFVTLCDGHTF----SPTLTEELKKQIREKIGPIATPDYIQNAPGLPKTRSGKIMRRVLRKIAQND---HDLGDTSTVADPSVISHLFSHRCLTTQ----------------
					33	A34	Dipodomys ordii	Kangaroo Rat	XP_012866489.1	KQPWPGIMRTVYGNHTRFETTYFKKFP----GYYVTGDGCRRDQ-DGYYWITGRIDDMLNVSGHLLSTAEIESALVEH-EAVAEAAVVGHPHPVKGECLYCFVTLCDGHTF----SPTLTEELKKQIREKIGPIATPDYIQNAPGLPKTRSGKIMRRVLRKIAQND---HDLGDISTVADPSVISHLFSHRCLTSQ----------------
					34	A35	Nannospalax galili	Upper Galilee Mountains Blind Mole Rat	XP_008846099.1	KQPWPGIMRTVYGNHTRFETTYFKKFP----GYYVTGDGCRRDQ-DGYYWITGRIDDMLNVSGHLLSTAEVESALVEH-EAVAEAAVVGHPHPVKGECLYCFVTLCDGHTF----SPTLTEELKKHIREKIGPIATPDYIQNAPGLPKTRSGKIMRRVLRKIAQND---HDMGDTSTVADPSVINHLFSHRCLTTQ----------------
					35	A36	Heterocephalus glaber	Naked Mole Rat	XP_004867947.1	KQPWPGIMRTVYGNHPRFETTYFKKFP----GYYVTGDGCRRDQ-DGYYWITGRIDDMLNVSGHLLSTAEVESALVEH-EAIAEAAVVGHPHPVKGECLYCFVTLCDGHTF----SPTLTEELKKQIREKIGPIATPDYIQNAPGLPKTRSGKIMRRVLRKIAQND---HDLGDTSTVADPSVISHLFNHRCLTI-----------------
					36	A37	Mus musculus	House Mouse	NP_062785.2	KQPWPGIMRTVYGNHTRFETTYFKKFP----GYYVTGDGCRRDQ-DGYYWITGRIDDMLNVSGHLLSTAEVESALVEH-EAVAEAAVVGHPHPVKGECLYCFVTLCDGHTF----SPTLTEELKKQIREKIGPIATPDYIQNAPGLPKTRSGKIMRRVLRKIAQND---HDLGDTSTVADPSVINHLFSHRCLTTQ----------------
					37	A38	Rattus norvegicus	Norway Rat	NP_001101263.1	KQPWPGIMRTVYGNHTRFETTYFKKFP----GYYVTGDGCRRDQ-DGYYWITGRIDDMLNVSGHLLSTAEVESALVEH-EAVAEAAVVGHPHPVKGECLYCFVTLCDGHTF----SPTLTEELKKQIREKIGPIATPDYIQNAPGLPKTRSGKIMRRVLRKIAQND---HDLGDTSTVADPSVINHLFSHRCLTTQ----------------
					38	A39	Ictidomys tridecemlineatus	Thirteen-Lined Ground Squirrel	XP_005329960.1	KQPWPGIMRTVYGNHTRFETTYFKKFP----GYYVTGDGCRRDQ-DGYYWITGRIDDMLNVSGHLLSTAEVESALVEH-EAVAEAAVVGHPHPVKGECLYCFVTLCDGHSF----SPTLTEELKKQIREKIGPIATPDYIQNAPGLPKTRSGKIMRRVLRKIAQND---HDMGDTSTVADPSVISHLFSHRCLTIQ----------------
					39	A40	Microtus ochrogaster	Prairie Vole	XP_005363135.1	KQPWPGIMRTVFGNHTRFETTYFKKFP----GYYVTGDGCRRDQ-DGYYWITGRIDDMLNVSGHLLSTAEVESALVEH-EAVAEAAVVGHPHPVKGECLYCFVTLCDGHTF----SPTLTEELKKLIREKIGPIATPDYIQNAPGLPKTRSGKIMRRVLRKIAQND---HDLGDTSTVADPSVINHLFSHRCLTTQ----------------
					40	A41	Marmota marmota marmota	Alpine Marmot	XP_015336890.1	KQPWPGIMRTVYGNHTRFETTYFKKFP----GYYVTGDGCRRDQ-DGYYWITGRIDDMLNVSGHLLSTAEVESALVEH-EAVAEAAVVGHPHPVKGECLYCFVTLCDGHSF----SPTLTEELKKQIREKIGPIATPDYIQNAPGLPKTRSGKIMRRVLRKIAQND---HDVGDTSTVADPSVISHLFSHRCLTIQ----------------
					41	A42	Canis lupus familiaris	Dog	*XP_013962361.1	KQPWPGIMRTVYGNHERFEATYFKKFP----GYYVTGDGCRRDQ-DGYYWITGRIDDMLNVSGHLLSTAEVESALVEH-EAIAEAAVVGHPHPVKGECLYCFVTLCDGYTF----SPTLTEELKKQIREKIGPIATPDYIQNAPGLPKTRSGKIMRRVLRKIAQND---HDLGDTSTVADPTVICQLFNHRCLTIQ----------------
					42	A43	Ursus maritimus	Polar Bear	XP_008696390.1	KQPWPGIMRTVYGNHERFEATYFKKFP----GYYVTGDGCRRDQ-DGYYWITGRIDDMLNVSGHLLSTAEVESALVEH-EAIAEAAVVGHPHPVKGECLYCFVTLCDGYTF----SPTLTEELKKQIREKIGPIATPDYIQNAPGLPKTRSGKIMRRVLRKIAQND---HDLGDTSTVADPTVICQLFNHRCLTIQ----------------
					43	A44	Ailuropoda melanoleuca	Giant Panda	XP_002916445.1	KQPWPGIMRTVYGNHERFEATYFKKFP----GYYVTGDGCRRDQ-DGYYWITGRIDDMLNVSGHLLSTAEVESALVEH-EAIAEAAVVGHPHPVKGECLYCFVTLCDGYTF----SPTLTEELKKQIREKIGPIATPDYIQNAPGLPKTRSGKIMRRVLRKIAQND---HDLGDTSTVADPTVICQLFNHRCLTIQ----------------
					44	A45	Bubalus bubalis	Water Buffalo	AIM41258.1	KQPWPGIMRTVYGNHERFETTYFKKFP----GYYVTGDGCRRDK-DGYYWITGRIDDMLNVSGHLLSTAEVESALVEH-KAVAEAAVVGHPHPVKGECLYCFVTLCDGHIF----SPALTEELKKQIREKIGPIATPDYIQNAPGLPKTRSGKIMRRVLRKIAQND---HDLGDTSTVVDPSIITQLFSHRCLTIQ----------------
					45	A46	Odobenus rosmarus divergens	Pacific Walrus	XP_004393144.1	KQPWPGIMRTVYGNHERFEATYFKKFP----GYYVTGDGCRRDQ-DGYYWITGRIDDMLNVSGHLLSTAEVESALVEH-EAIAEAAVVGHPHPVKGECLYCFVTLCDGYTF----SPTLTEELKKQIREKIGPIATPDYIQNAPGLPKTRSGKIMRRVLRKIAQND---HDLGDMSTVADPTVICQLFNHRCLTSQ----------------
					46	A47	Leptonychotes weddellii	Weddell Seal	XP_006749413.1	KQPWPGIMRTVYGNHERFEATYFKKFP----GYYVTGDGCRRDQ-DGYYWITGRIDDMLNVSGHLLSTAEVESALVEH-EAIAEAAVVGHPHPVKGECLYCFVTLCDGYTF----SPTLTEELKKQIREKIGPIATPDYIQNAPGLPKTRSGKIMRRVLRKIAQND---HDLGDTSTVADPTVICQLFNHRCLTIQ----------------
					47	A48	Orcinus orca	Killer Whale	XP_004272801.1	KQPWPGIMRTVYGNHERFETTYFKKFP----GYYVTGDGCRRDQ-DGYYWITGRIDDMLNVSGHLLSTAEVESALVEH-EAVAEAAVVGHPHPVKGECLYCFVTLCDGHTF----SSTLTEELKKQIREKIGPIATPDYIQNAPSLPKTRSGKIMRRVLRKIAQND---HDLGDVSTVADPSVITQLFNHRCLTIQ----------------
					48	A49	Balaenoptera acutorostrata scammoni	Minke Whale	XP_007193303.1	KQPWPGIMRTVYGNHERFETTYFKKFP----GYYVTGDGCRRDQ-DGYYWITGRIDDMLNVSGHLLSTAEVESALVEH-EAVAEAAVVGHPHPVKGECLYCFVTLCDGHTF----SSTLTEELKKQIREKIGPIATPDYIQNAPSLPKTRSGKIMRRVLRKIAQND---HDLGDMSTVADPSVITQLFSHRCLTIQ----------------
					49	A50	Physeter catodon	Sperm Whale	XP_007115414.1	KQPWPGIMRTVYGNHERFETTYFKKFP----GYYVTGDGCRRDQ-DGYYWITGRIDDMLNVSGHLLSTAEVESALVEH-EAVAEAAVVGHPHPVKGECLYCFVTLCDGHTF----SSTLTEELKKQIREKIGPIATPDYIQNAPSLPKTRSGKIMRRVLRKIAQND---HDLGDMSTVADPSVITQLFSHRCLTIQ----------------
					50	A51	Lipotes vexillifer	Yangtze Dolphin	XP_007447849.1	KQPWPGIMRTVYGNHERFETTYFKKFP----GYYVTGDGCRRDQ-DGYYWITGRIDDMLNVSGHLLSTAEVESALVEH-EAVAEAAVVGHPHPVKGECLYCFVTLCDGHTF----SSTLTEELKKQIREKIGPIATPDYIQNAPSLPKTRSGKIMRRVLRKIAQND---HDLGDTSTVADPSVITQLFNHRCLTIQ----------------
					51	A52	Bos taurus	Cow	NP_001098809.1	KQPWPGIMRTVYGNHERFETTYFKKFP----GYYVTGDGCRRDK-DGYYWITGRIDDMLNVSGHLLSTAEVESALVEH-KAVAEAAVVGHPHPVKGECLYCFVTLCDGHIF----SPALTEELKKQIREKIGPIATPDYIQNAPGLPKTRSGKIMRRVLRKIAQND---HDLGDTSTVVDPSIITQLFSHRCLTIQ----------------
					52	A53	Sus scrofa	Pig	NP_001137167.1	KQPWPGIMRTVYGNHERFEATYFKKFP----GYYVTGDGCRRDK-DGYYWITGRIDDMLNVSGHLLSTAEVESALVEH-QAIAEAAVVGHPHPVKGECLYCFVTLRDGHIF----SPTLTEELKKQIREKIGPIATPDFIQNAPGLPKTRSGKIMRRVLRKIAQND---HDLGDTSTVADPSVITQLFSHRCQTIQ----------------
					53	A54	Pantholops hodgsonii	Tibetan Antelope	*XP_005976902.1	KQPWPGIMRTVYGNHERFETTYFKKFP----GYYVTGDGCRRDK-DGYYWITGRIDDMLNVSGHLLSTAEVESALVEH-KAVAEAAVVGHPHPVKGECLYCFVTLCDGHVF----SPALTEELKKQIREKIGPIATPDYIQNAPGLPKTRSGKIMRRVLRKIAQND---HDLGDTSTVVDPSIITQLFSHRCLTIQ----------------
					54	A55	Equus asinus	Donkey	XP_014706221.1	KQPWPGIMRTVYGNHERFETTYFKKFP----GYYVTGDGCRRDQ-DGYYWITGRIDDMLNVSGHLLSTAEVESALVEH-EAVAEAAVVSHPHPVKGECLYCFVTLCDGHTF----SPTLTEELKKQIREKIGPIATPDYIQNAPGLPKTRSGKIMRRVLRKIAQND---HDLGDTSTVADPSVICQLFSHRCLTIQ----------------
					55	A56	Vicugna pacos	Alpaca	XP_006202685.1	KQPWPGIMRTVYGNHERFETTYFKKFP----GYYVTGDGCRRDQ-DGYYWITGRIDDMLNVSGHLLSTAEVESALVEH-EAVAEAAVVSHPHPVKGECLYCFVTLCDGHTF----SPTLTEELKKQIREKIGPIATPDYIQNAPGLPKTRSGKIMRRVLRKIAKND---HDLGDTSTVADPSVITQLFSHRCLTTQ----------------
					56	A57	Equus caballus	Horse	XP_001501391.1	KQPWPGIMRTVYGNHERFETTYFKKFP----GYYVTGDGCRRDQ-DGYYWITGRIDDMLNVSGHLLSTAEVESALVEH-EAVAEAAVVSHPHPVKGECLYCFVTLCDGHTF----SPTLTEELKKQIREKIGPIATPDYIQNAPGLPKTRSGKIMRRVLRKIAQND---HDLGDMSTVADPSVIRQLFTHRCLTIQ----------------
					57	A58	Loxodonta africana	African Savannah Elephant	XP_010589932.1	KQPWPGIVRTVYGNHARFETTYFKKFP----GYYVTGDGCRRDQ-DGYYWITGRIDDMLNVSGHLLSTAEVESALVEH-EAVIEAAVVGYPHPVKGECLYCFVTLRDGHTF----SPTLTEELKKQIREKIGPIATPDYIQNAPGLPKTRSGKIMRRVLRKIAQND---HELGDTSTMVDPSVISHLFSHRCLATQ----------------
					58	A59	Camelus dromedarius	Arabian Camel	XP_010973460.1	KQPWPGIMRTVYGNHERFETTYFKKFP----GYYVTGDGCRRDQ-DGYYWITGRIDDMLNVSGHLLSTAEVESALVEH-EAVAEAAVVSHPHPVKGECLYCFVTLCDGHTF----SPTLTEELKKQIREKIGPIATPDYIQNAPGLPKTRSGKIMRRVLRKIAKND---HDLGDTSTVADPSVITQLFSHRCLTTQ----------------
					59	A60	Camelus bactrianus	Bactrian Camel	XP_010959130.1	KQPWPGIMRTVYGNHERFETTYFKKFP----GYYVTGDGCRRDQ-DGYYWITGRIDDMLNVSGHLLSTAEVESALVEH-EAVAEAAVVSHPHPVKGECLYCFVTLCDGHTF----SPTLTEELKKQIREKIGPIATPDYIQNAPGLPKTRSGKIMRRVLRKIAKND---HDLGDTSTVADPSVITQLFSHRCLTTQ----------------
					60	A61	Ovis aries	Sheep	XP_004014562.1	KQPWPGIMRTVYGNHERFETTYFKKFP----GYYVTGDGCRRDK-DGYYWITGRIDDMLNVSGHLLSTAEVESALVEH-KAVAEAAVVGHPHPVKGECLYCFVTLCDGHIF----SPALTEELKKQIREKIGPIATPDYIQNAPGLPKTRSGKIMRRVLRKIAQND---HDLGDTSTIVDPSIITQLFSHRCLTIQ----------------
			Felidae		61	A62	Felis catus	Cat	XP_003983637.1	KQPWPGIMRTVYGNHERFEATYFKKFP----GYYVTGDGCRRDR-DGYYWITGRIDDMLNVSGHLLSTAEVESALVEH-EAIAEAAVVGHPHPVKGECLYCFVTLCDGYTF----SPTLIEELKKQIREKIGPIATPDYIQNAPGLPKTRSGKIMRRVLRKIAQND---HDLGDTSTVADPTVICQLFNHRCLTIQ----------------
					62	A63	Acinonyx jubatus	Cheetah	XP_014926652.1	KQPWPGIMRTVYGNHERFEATYFKKFP----GYYVTGDGCRRDQ-DGYYWITGRIDDMLNVSGHLLSTAEVESALVEH-EAIAEAAVVGHPHPVKGECLYCFVTLCDGYTF----SPTLIEELKKQIREKIGPIATPDYIQNAPGLPKTRSGKIMRRVLRKIAQND---HDLGDTSTVADPTVICQLFNHRCLTIQ----------------
					63	A64	Panthera tigris altaica	Siberian Tiger	XP_007073673.1	KQPWPGIMRTVYGNHERFEATYFKKFP----GYYVTGDGCRRDQ-DGYYWITGRIDDMLNVSGHLLSTAEVESALVEH-EAIAEAAVVGHPHPVKGECLYCFVTLCDGYTF----SPTLIEELKKQIREKIGPIATPDYIQNAPGLPKTRSGKIMRRVLRKIAQND---HDLGDTSTVADPTVICQLFNHRCLTIQ----------------
					64	A65	Oryctolagus cuniculus	American Pika	XP_002710838.1	KQPWPGIMRTVYGNHSRFETTYFTKFP----GYYVTGDGCRRDQ-DGYYWITGRIDDMLNVSGHLLSTAEVESALVEH-EAVAEAAVVAHPHPVKGECLYCFVTLCDGHTF----NPTLTEELKKQIREKIGPIATPDYIQNAPGLPKTRSGKIMRRVLRKIAQND---HDLGDTSTVADPSVISHLFTHRCLTIQ----------------
					65	A66	Rousettus aegyptiacus	Egyptian Rousette	XP_015981880.1	KQPWPGIMRTVYGNHERFETTYFKKFP----GYYVTGDGCRRDQ-DGYYWITGRIDDMLNVSGHLLSTAEVESALVEH-RAVAEAAVVSHPHPVKGECLYCFVTLCEGYTF----SPTLTEELKKQIREKIGPIATPDYIQNASGLPKTRSGKIMRRVLRKIAQND---HDLGDTSTVADPSVISQLFSHRCLTTQ----------------
					66	A67	Pteropus alecto	Black Flying Fox	XP_006921804.1	KQPWPGIMRTVYGNHERFETTYFKKFP----GYYVTGDGCRRDQ-DGYYWITGRIDDMLNVSGHLLSTAEVESALVEH-QAVAEAAVVSHPHPVKGECLYCFVTLCEGYTF----SPTLTEELKKQIREKIGPIATPDYIQNAPGLPKTRSGKIMRRVLRKIAQND---HDLGDTSTVADPSVISQLFSHRCLTTQ----------------
					67	A68	Pteropus vampyrus	Large Flying Fox	XP_011376611.1	KQPWPGIMRTVYGNHERFETTYFKKFP----GYYVTGDGCRRDQ-DGYYWITGRIDDMLNVSGHLLSTAEVESALVEH-QAVAEAAVVSHPHPVKGECLYCFVTLCEGYTF----SPTLTEELKKQIREKIGPIATPDYIQNAPGLPKTRSGKIMRRVLRKIAQND---HDLGDTSTVADPSVISQLFSHRCLTTQ----------------
					68	A69	Myotis lucifugus	Little Brown Bat	XP_006089501.1	KQPWPGIMRTIYGNHERFETTYFKKFP----GYYVTGDGCRRDQ-DGYYWITGRIDDMLNVSGHLLSTAEVESALVEH-KAIAEAAVVSHPHPVKGECLYCFVTLCDGYTF----SSTLTEELKKQIREKIGPIATPDYIQNAPGLPKTRSGKIMRRVLRKIAQND---HDLGDISTVADPSVISQLFSHRCLTVQ----------------
					69	A70	Eptesicus fuscus	Big Brown Bat	XP_008147925.1	KQPWPGIMRTVYGDHERFETTYFKKFP----GYYVTGDGCRRDQ-DGYYWITGRIDDMLNVSGHLLSTAEVESALVEH-KAIAEAAVVSHPHPVKGECLYCFVTLCDGYTF----SSTLTEELKKQIREKIGPIATPDYIQNAPSLPKTRSGKIMRRVLRKIAQND---HDLGDTSTVADPSVISQLFSHRCLTVQ----------------
					70	A71	Miniopterus natalensis	Natal Long-Fingered Bat	XP_016068656.1	KQPWPGIMRTIYGNHERFETTYFKKFP----GYYVTGDGCRRDQ-DGYYWITGRIDDMLNVSGHLLSTAEVESALVEH-QAIAEAAVVSHPHPVKGECLYCFVTLCDGYAF----SPTLTEELKKQIREKIGPIATPDYIQNAPGLPKTRSGKIMRRVLRKIAQND---HDLGDTSTVADPSVINQLFSHRCLTIQ----------------
					71	A72	Erinaceus europaeus	European Hedgehog	XP_016043443.1	KQPWPGIMRTVYGNHERFETTYFKKFP----GYYMTGDGCRRDQ-DGYYWITGRIDDMLNVSGHLLSTAEVESALVEH-EAVAEAAVVGHPHSVKGECLYCFVTLCDGHTF----STTLSQELKKQIREKIGPIATPDYIQNAPGLPKTRSGKIMRRVLRKIAQND---HNLGDTSTVADPSVISQLFSDRCLTT-----------------
					72	A73	Echinops telfairi	Small Madagascar Hedgehog	XP_012863549.1	KQPWPGIMRTVYGNHGRFETTYFKKFP----GYYVTGDGCRRDQ-DGYYWITGRIDDMLNVSGHLLSTAEVESALVEH-EAVAEAAVVGHPHPVKGECLYCFVTLCDGHTF----SPTLKEELKKQIREKIGPIATPDYIQNAPGLPKTRSGKIMRRVLRKIAQND---HDLGDTSTVADPSVISHLFSHRCLVTQ----------------
					73	A74	Sarcophilus harrisii	Tasmanian Devil	XP_003756977.1	KQPWPGIMRTVYGNHERFEATYFRKFP----GYYVTGDGCRRDK-DGYYWITGRIDDMLNVSGHLLSTAEVESALVEH-KAIAEAAVVSHPHPVKGECLYCFVTLREGYAF----TPTLTEELKKQVREKISPIATPDYIQNAPGLPKTRSGKIMRRVLRKIAQND---HDLGDTSTVADQSVIGHLFSHRCQTVL----------------
					74	A75	Monodelphis domestica	Gray Short-Tailed Opossum	XP_007474294.1	KQPWPGIMRTVYGNHERFEATYFRKFP----GYYVTGDGCRRDE-DGYYWITGRIDDMLNVSGHLLSTAEVESALVEH-KAIAEAAVVSHPHPVKGECLYCFVTLREGHAF----TPALAEELKKQVREKISPIATPDYIQNAPGLPKTRSGKIMRRVLRKIAQND---HDLGDTSTVADQSVISHLFSHRCQTAL----------------
		Aves			75	A76	Gallus gallus	Chicken	XP_015152277.1	KQPWPGIMRTLYGNHQQFETTYFKKFP----GYYVTGDGCRRDK-DGYYWITGRIDDMLNVSGHLLSTAEVESALLGH-GAVSEAAVVSHPHPLKGECLYCFVTLKDGHDF----TKNLADELKKQVREKIGPIATPDYIQYAPSLPKTRSGKITRRILRKIAQND---RDLGDISTLVNPSIINQLFNDRCDTKL----------------
					76	A77	Ficedula albicollis	Collard Flycatcher	XP_005057187.2	KQPWPGIMRTLYGKHQQFETIYFKKFP----GYYVTGDGCRRDK-DGYYWITGRIDDMLNVSGHLLSTAEVESALVEH-PAVAEAAVVSHPHPLKGECLYCFVTLREGHEF----SKNLTDELKRQVREKIGPIATPDYIQYAPSLPKTRSGKITRRILRKIAKND---HDLGDTSTLADPGIIKQLFNSRCDTKQ----------------
					77	A78	Coturnix japonica	Japanese Quail	XP_015736847.1	KQPWPGIMRTLYGNHQRFETTYFKKFP----GYYVTGDGCRRDK-DGYYWITGRIDDMLNVSGHLLSTAEVESALLEH-GAISEAAVVSHPHPLKGECLYCFVTLKDGHEF----TKNMIDELKKQVREKIGPIATPDYIQYAPSLPKTRSGKITRRILRKIAQND---RDLGDISTLVNPGIINQLFNNRCNTKL----------------
					78	A79	Parus major	Great Tit	XP_015503098.1	KQPWPGIMRTLYGKHQQFETIYFKKFP----GYYVTGDGCRRDK-DGYYWITGRIDDMLNVSGHLLSTAEVESALVEH-AAVAEAAVVSHPHPLKGECLYCFVTLREGHEF----TKNLTDELKKQVREKIGPIATPDYIQHAPSLPKTRSGKITRRILRKIAKND---QDLGDISTLADPGIIKHLFNGRCDTNQ----------------
					79	A80	Calidris pugnax	Ruff	XP_014796769.1	KQPWPGIMRTLYGNHQQFETTYFKKFP----GYYVTGDGCRRDK-DGYYWITGRIDDMLNVSGHLLSTAEVESALLEH-AAISEAAVVSHPHPLKGECLYCFVTLRDGHEF----SKNLMDELKKQVREKIGPIATPDYIQYAPSLPKTRSGKITRRILRKIAKND---QDLGDISTLANPGVIKHLFSSRCDTKQ----------------
					80	A81	Geospiza fortis	Medium Ground-Finch	XP_005428806.1	KQPWPGIMRTLYGKHQQFETIYFQKFP----GYYVTGDGCRRDK-DGYYWITGRIDDMLNVSGHLLSTAEVESALVEH-PAVAEAAVVSHPHPLKGECLYCFVTLREGYEF----SKSLTDELKKQVREKIGPIATPDYIQYAPSLPKTRSGKITRRILRKIAKND---QDLGDISTLADPGIITQLFDSRCDTKQ----------------
					81	A82	Zonotrichia albicollis	White-Throated Sparrow	*XP_005490022.2	KQPWPGIMRTVYGRHQQFETIYFQKFP----GYYLTGDGCRRDK-DGYYWITGRIDDMLNVSGHLLSTAEVESALVEH-PAVAEAAVVSHPHPLKGECLYCFVTLREGYEF----TPDLTDELKKQVRDKIGPIATPDYIQYAPSLPKTRSGKITRRILRKIAKDD---HELGDISTLADPGVITQLFNSRCDTVPAGAAGPV-PAQ-----
					82	A83	Aquila chrysaetos chrysaetos	American Gold Eagle	XP_011589769.1	KQPWPGIMRTLYGNHQQFETTYFKKFP----GYYVTGDGCRRDK-DGYYWITGRIDDMLNVSGHLLSTAEVESALLEH-AAVSEAAVVSHPHPLKGECIYCFVTLRDGHEF----TKNLIDELKKQVREKIGPIATPDYIQYAPSLPKTRSGKITRRILRKIAKND---QDLGDISTLANPGIIKHLFNSRCDTKQ----------------
					83	A84	Corvus brachyrhynchos	American Crow	XP_008632591.1	KQPWPGIMRTLYGKHQQFETVYFKKFP----GYYVTGDGCRRDK-DGYYWITGRIDDMLNVSGHLLSTAEVESALLEH-VAVAEAAVVSHPHPLKGECLYCFVTLREGHEF----TKNLTDELKKQVREKIGPIATPDYIQYAPSLPKTRSGKITRRILRKIAKND---QDLGDISTLADPGIIKHLFNSRCDTKQ----------------
		Reptilia			84	A104	Protobothrops mucrosquamatus	Pit Viper	XP_015669268.1	KQPWPGIMRTVYKNHQRFEATYFQKFP----GYYVTGDGCRRDK-DGYYWITGRIDDMLNVSGHLLSTAEVESALVEH-ASISEAAVVSHPHPVKGECLYCFVTLKDGHDF----TNKLIDELKKQVREKIGPIATPDYIQNAPGLPKTRSGKIMRRVLRKIAKND---RELGDTSTVADPVVISHLFSNRCETIM----------------
					85	A105	Ophiophagus hannah	King Cobra	ETE71250.1	KQPWPGIMRTVYKNQQRFEATYFQKFP----GYYVTGDGCKRDK-DGYYWITGRIDDMLNVSGHLLSTAEVESALVEH-ASISEAAVVSHPHPVKGECLYCFVTLKDGHDF----TSKLIDELRKQVREKIGPIATPDYIQNAPSLPKTRSGKIMRRVLRKIAKND---RELGDTSTVADPAVINHLFSNRCETIM----------------
					86	A106	Anolis carolinensis	Green Anole	XP_008108179.1	KQPWPGIMRTVYKNHQRFETTYFKKFP----GYYVTGDGCKRDK-DGYYWITGRIDDMLNVSGHLLSTAEVESALVEH-SAISEAAVVSHPHPVKGECLYCFVTLRDGHDF----TKNLMDELKKQVREKIGPIATPDYIQNAPGLPKTRSGKIMRRVLRKIAKND---RDLGDTSTVADPAVINHLFSNRCETIM----------------
					87	A107	Python bivittatus	Burmese Python	XP_015743681.1	KQPWPGIMRTVYKNHQRFEATYFHKFP----GYYVTGDGCKRDK-DGYYWITGRIDDMLNVSGHLLSTAEVESALVEH-AAISEAAVVSHPHPVKGECLYCFVTLKDGHDF----TNKLIDELKKQVREKIGPIATPDYIQNAPGLPKTRSGKIMRRVLRKIAKND---QELGDTSTVADPTVINHLFSNRCETIM----------------
					88	A108	Alligator mississippiensis	American Alligator	KYO25362.1	KQPWPGIMRTVYGNYKRFETTYFKKFP----GYYVTGDGCRRDK-DGYYWITGRIDDMLNVSGHLLSTAEVESALAEH-KAISEAAVVSHPHPVKGECLYCFVTLRDGHEF----SKTLQEELKKQVREKIGPIATPDYIQHAPGLPKTRSGKILRRVLRQIAKND---RDLGDTSTVADQSVISLLFNNRCNTVL----------------
					89	A109	Gekko japonicus	Japanese Gecko	XP_015280763.1	KQPWPGIMRTVYKNHQRFESTYFKKFP----GYYVTGDGCKRDK-DGYYWITGRIDDMLNVSGHLLSTAEVESALVEH-SAVAEAAVVSHPHPVKGECLYCFVTLRDGHEF----TKNLMEELKKQVRGKIGPIATPDYIQHAPGLPKTRSGKIMRRVLRKIAKND---RELGDTSTVADPAVINHLFNNRCETIL----------------
					90	A110	Chrysemys picta bellii	Western Painted Turtle	XP_005295479.1	KQPWPGIMRTVYRNHQRFETTYFKKFP----GYYVTGDGCKRDK-DGYYWITGRIDDMLNVSGHLLSTAEVESALVEH-SSVSEAAVVSHPHPVKGECLYCFVTLRDGQKF----TTALMDELRKQVREKIGPIATPDYIQHAPGLPKTRSGKIMRRVLRKIAKND---RDLGDTSTVADPAVINHLFSNRCETVL----------------
		Amphibia			91	A102	Xenopus tropicalis	Western Clawed Frog	XP_012808100.1	KQPWPALMRTVYGNQERFETTYFKKFP----GYYVTGDGCRRDK-DGYYWITGRIDDMLNVSGHLLSTAEVESALVEH-SSIAEAAVVSHPHPVKGECLYCFVTLRDGHEF----TSTLVDQLKKLVREKIGPIATPDYIQNAPGLPKTRSGKIMRRVLRKIAKND---RDLGDISTLADSTVIQQLFENRCKTVQ----------------
					92	A103	Xenopus laevis	African Clawed Frog	NP_001085453.1	KQPWPSIMRTLYGNHERYENTYFKKFP----GYYVAGDGCRRDK-DGYIWITGRIDDMLNVSGHLLSTAEVEAALTEH-PAVAEAAVVSRPHQVKGECLYCFIILKDGIKY----TERIAEEVKKQVREKIGPIATPDFIQNAPGLPKTRSGKIMRRVLRQIARNE---KDLGDISTLADPSIVEVLFSQRCEAAA----------------
		Fish			93	A85	Danio rerio	Zebrafish	NP_001315282.1	KQPWPGVMRTVYGNHLRFETTYFKKFP----GYYVTGDGCRRDK-DGYYWITGRIDDMLNVSGHLLSTAEVESALVEH-EAVAEAAVVGRPHPVKGESLYCFVTLNDGINY----NQKLEAELKKQVREKIGAIATPDYIQNAPGLPKTRSGKIMRRVLRKIACNE---RDLGDVSTLADSSVIEHLFENRCYTAV----------------
					94	A86	Kryptolebias marmoratus	Mangrove Rivulus	*XP_017295448.1	KQPWPGMMRTVYGNHQRFETTYFKKFP----GYYVTGDGCRRDK-DGYYWITGRIDDMLNVSGHLLSTAEVESALVEH-KAVAEAAVVSRPHPVKGESLYCFVTLNDGVSY----NQTLEAELKKQVREKIGAIATPDYIQNAPGLPKTRSGKIMRRVLRKVACNE---KDLGDISTLADSSVVEQLFQNRCCTAV----------------
					95	A87	Esox lucius	Northern Pike	XP_010901860.1	KQPWPGVMRTVYANHQRFETTYFKKFP----GYYVTGDGCRRDQ-DGYYWITGRIDDMLNVSGHLLSTAEVESALVEH-EAVAEAAVVSRPHPVKGESLYCFVTLTDGTGF----SHTLEAELKKQVREKIGAIATPDFIQNAPSLPKTRSGKIMRRVLRKIARNE---RDLGDVSTLADSTIIEQLFQNRCFDAV----------------
					96	A88	Ictalurus punctatus	Channel Catfish	AHH41978.1	RKPWPGIMRGIYQNQERFQNTYFKKFP----GFYVTGDGCRRDK-DGYYWITGRIDDMLNVSGHLLSTAEVEGALSEH-PAVAEAAVVSCPHTVKGECLYCFVTLKDSQEF----NHKLKEELKRKVREKIGPIATPDFIQNAPGLPKTRSGKIMRRVLRQIARNE---KDLGDLSTLADPKVVEVLFSQRCEAAA----------------
					97	A89	Fundulus heteroclitus	Mummichog	XP_012705531.1	KQPWPGVMRTVYGNHERFETTYFRKFP----GYYVTGDGCRRDE-DGYYWITGRIDDMLNVSGHLLSTAEVESALVEH-KAVAEAAVVSRPHPVKGESLYCFVTLTDGATY----NATLEAELRKQVREKIGAIATPDYIQNAPGLPKTRSGKIMRRVLRKIACGE---KDMGDISTLADSGVVDELYRNRCCTTA----------------
					98	A90	Takifugu rubripes	Japanese Pufferfish	XP_011619363.1	KQPWPGVMRTVYGNHQRFESIYFKKFP----GYYVTGDGCRRDK-DGYYWITGRIDDMLNVSGHLLSTAEVESALVEH-RAVAEAAVVGRPHPIKGESLYCFVTLKDGVAY----SQMLEAELKKQVREKIGAIATPDYIQNAPGLPKTRSGKIMRRVLRKIACNE---KDLGDISTLADSSVVEELFQNRCCPSV----------------
					100	A92	Poecilia reticulata	Guppy	XP_008432543.1	RKPWPGIMRTVYENHERFENTYFNKFP----GFYVTGDGARRDK-DGYFWITGRIDDMLNVSGHLMSTAEVEAALTLH-SAVSEAAVVSRPHQVKGESLYCFVTLKDSWEF----DKKMVAELKMLVREKIGPIATPDFIQNAPALPKTRSGKIMRRILRQIARNE---KDLGDLSTLADPKVVEVLFSQRSEAAA----------------
					101	A93	Cynoglossus semilaevis	Tongue Sole	XP_008316316.1	KQPWPGVMRTVYGNQSRFETTYFKKFP----GYYVTGDGCRRDK-DGYYWITGRIDDMLNVSGHLLSTAEVESALVEH-QAVAEAAVVGRQHPVKGESLYCFVSLTEGVTF----DHALEVELKKQVREKIGAIATPDFIQNAPGLPKTRSGKIMRRILRKIACGE---RDLGDISTLADSTVVEQLFQNRCCTAV----------------
					102	A94	Astyanax mexicanus	Mexican Tetra	*XP_015458777.1	KQPWPGVMRTVFGNHQRFETTYFKKFP----GYYVTGDGCRRDK-DGYYWITGRIDDMLNVSGHLLSTAEVESALVEH-EAVAEAAVVGTPHPVKGESLYCFVTLADGMNY----TTTLEAELKKQVREKIGAIATPDYIQNAPGLPKTRSGKIMRRLLRKIASNQ---RDLGDVSTLADTSVIEQLFENRCCTAHM---------------
					103	A95	Pundamilia nyererei	Victorian Cichlid	XP_005752185.1	KQPWPGVMRTVYGSHERFESTYFKKFP----GYYVTGDGCRRDK-DGYFWVTGRIDDMLNVSGHLLSTAEVESSLVEH-EAVAEAAVVGRPHPVKGESLYCFVTLNDGVMY----NSELEAELKKQVREKIGAIATPDYIQNAPGLPKTRSGKIMRRLLRKIACDE---RELGDVSTLADSTVVEQLFQNRCCTAV----------------
					104	A96	Cyprinodon variegatus	Sheepshead Minnow	XP_015249069.1	KQPWPGVMRTVYGNHERFETTYFKKFP----GYYVTGDGCRRDK-DGYYWITGRIDDMLNVSGHLLSTAEVESALVEH-KAVAEAAVVSRPHPVKGESLYCFVTLTDGVAY----NQALEAELRKQVREKIGAIATPDYIQNAPGLPKTRSGKIMRRVLRKIACDE---KDLGDVSTLADSSVVEELFRNRCRTTA----------------
					105	A97	Oreochromis niloticus	Nile Tilapia	XP_005477832.1	KQPWPGVMRTIYGSHERFESTYFKKFP----GYYVTGDGCRRDK-DGYFWVTGRIDDMLNVSGHLLSTAEVESALVEH-EAVAEAAVVGRPHPVKGESLYCFVTLNDGVMY----NSELEVELKKQVREKIGAIATPDYIQNAPGLPKTRSGKIMRRLLRKIACDE---RELGDISTLADSTVVEQLFQNRCCTAV----------------
					106	A98	Lepisosteus oculatus	Spotted Gar	XP_015220664.1	KQPWPGVMRTVYGDHQRFETTYFKKFP----GYYVTGDGCRRDK-DGYYWITGRIDDMLNVSGHLLSTAEVESALVEH-AAVAEAAVVSHPHPVKGECLYCFVTLKEGFEY----SKAMETELKQLVREKIGAIATPDYMQSAPGLPKTRSGKIMRRVLRKIARND---KDLGDTSTLADVAVIEQLFQNRCSTIV----------------
					107	A99	Poecilia latipinna	Sailfin Molly	XP_014876388.1	KQPWPGVMRSVYGNHERFEATYFKKFP----GYYVTGDGCRRDK-DGYYWITGRIDDMLNVSGHLLSTAEVESALVEH-KSVAEAAVVSCPHMVKGESLYCFVTLNDGVAF----SQALEAELRKQVREKIGAIATPDYIQNAPGLPKTRSGKIMRRVLRKIACDE---KDMGDISTLADSSVVDELFRNRCATTV----------------
					108	A100	Maylandia zebra	Zebra Mbuna	XP_004567633.1	KQPWPGVMRTVYGSHERFESTYFKKFP----GYYVTGDGCRRDK-DGYFWVTGRIDDMLNVSGHLLSTAEVESSLVEH-EAVAEAAVVGRPHPVKGESLYCFVTLNDGVMY----NSELEAELKKQVREKIGAIATPDYIQNAPGLPKTRSGKIMRRLLRKIACDE---RELGDVSTLADSTVVEQLFQNRCCTAV----------------
					109	A101	Stegastes partitus	Bicolor Damselfish	XP_008295911.1	KQPWPGVMRTVYGNHQRFETTYFKKFP----GYYVTGDGCRRDK-DGYYWITGRIDDMLNVSGHLLSTAEVESALVEH-KAVAEAAVVGRPHPVKGESLYCFVTLTEGVTF----SCTLEAELKKQVREKIGAIATPDYIQNAPGLPKTRSGKIMRRVLRKIACDE---HDLGDISTLADSSVVDQLFQNRCCTAV----------------

## Sheet: Animals
Kingdom	Phylum	Class	Scientific Name	Common Name	Reference	Sequence (Hinge region to end)
Animalia	Chordata	Mammalia	Homo sapiens	Human	NP_061147.1	KQPWPGIMRTVYGNHERFETTYFKKFP----GYYVTGDGCQRDQ-DGYYWITGRIDDMLNVSGHLLSTAEVESALVEH-EAVAEAAVVGHPHPVKGECLYCFVTLCDGHTF----SPKLTEELKKQIREKIGPIATPDYIQNAPGLPKTRSGKIMRRVLRKIAQND---HDLGDMSTVADPSVISHLFSHRCLTIQ----------------
			Gorilla gorilla gorilla	Western Lowland Gorilla	XP_004062092.1	KQPWPGIMRTVYGNHERFETTYFKKFP----GYYVTGDGCQRDQ-DGYYWITGRIDDMLNVSGHLLSTAEVESALVEH-EAVAEAAVVGHPHPVKGECLYCFVTLCDGHTF----SPKLTEELKKQIREKIGPIATPDYIQNAPGLPKTRSGKIMRRVLRKIAQND---HDLGDTSTVADPSVISHLFSHRCLTIQ----------------
			Pan troglodytes	Chimpanzee	JAA24937.1	KQPWPGIMRTVYGNHERFETTYFKKFP----GYYVTGDGCQRDQ-DGYYWITGRIDDMLNVSGHLLSTAEVESALVEH-EAVAEAAVVGHPHPVKGECLYCFVTLCDGHTF----SPKLTEELKKQIREKIGPIATPDYIQNAPGLPKTRSGKIMRRVLRKIAQND---HDLGDMSTVADPSVISHLFSHRCLTIQ----------------
			Macaca mulatta	Rhesus Macaque	NP_001252729.1	KQPWPGIMRTVYGNHERFETTYFKKFP----GYYVTGDGCRRDQ-DGYYWITGRIDDMLNVSGHLLSTAEVESALVEH-EAVAEAAVVGHPHPVKGECLYCFVTLCDGHTF----SPKLTEELKKQIREKIGPIATPDYIQNAPGLPKTRSGKIMRRVLRKIAQND---HDLGDTSTVADPSVISHLFSHRCLTIQ----------------
			Chlorocebus sabaeus	Green Monkey	*XP_008019743.1	KQPWPGIMRTVYGNHERFETTYFKKFP----GYYVTGDGCRRDQ-DGYYWITGRIDDMLNVSGHLLSTAEVESALVEH-EAVAEAAVVGHPHPVKGECLYCFVTLCDGHTF----SPKLTEELKKQIREKIGPIATPDYIQNAPGLPKTRSGKIMRRVLRKIAQND---HDLGDTSTVADPSVISHLFSHRCLTIQ----------------
			Cercocebus atys	Sooty Mangabey	XP_011908008.1	KQPWPGIMRTVYGNHERFETTYFKKFP----GYYVTGDGCRRDQ-DGYYWITGRIDDMLNVSGHLLSTAEVESALVEH-EAVAEAAVVGHPHPVKGECLYCFVTLCDGHTF----SPKLTEELKKQIREKIGPIATPDYIQNAPGLPKTRSGKIMRRVLRKIAQND---YDLGDTSTVADPSVISHLFSHRCLTIQ----------------
			Mandrillus leucophaeus	Drill	XP_011827814.1	KQPWPGIMRTVYGNHERFETTYFKKFP----GYYVTGDGCRRDQ-DGYYWITGRIDDMLNVSGHLLSTAEVESALVEH-EAVAEAAVVGHPHPVKGECLYCFVTLCDGHTF----SPKLTEELKKQIREKIGPIATPDYIQNAPGLPKTRSGKIMRRVLRKIAQND---YDLGDTSTVADPSVISHLFSHRCLTIQ----------------
			Colobus angolensis palliatus	Tanzanian Colobus	XP_011784567.1	KQPWPGIMRTVYGNHERFETTYFKKFP----GYYVTGDGCRRDQ-DGYYWITGRIDDMLNVSGHLLSTAEVESALVEH-EAVAEAAVVGHPHPVKGECLYCFVTLCDGHTF----SPKLTEELKKQIREKIGPIATPDYIQNAPGLPKTRSGKIMRRVLRKIAQND---HDLGDTSTVADPSVISHLFSHRCLTIQ----------------
			Macaca nemestrina	Southern Pig-Tailed Macaque	XP_011764770.1	KQPWPGIMRTVYGNHERFETTYFKKFP----GYYVTGDGCRRDQ-DGYYWITGRIDDMLNVSGHLLSTAEVESALVEH-EAVAEAAVVGHPHPVKGECLYCFVTLCDGHTF----SPKLTEELKKQIREKIGPIATPDYIQNAPGLPKTRSGKIMRRVLRKIAQND---HDLGDTSTVADPSVISHLFSHRCLTIQ----------------
			Carlito syrichta	Philippine Tarsier	XP_008068458.1	KQPWPGIMRTVYGNHERFETTYFKKFP----GYYITGDGCRRDQ-DGYYWITGRIDDMLNVSGHLLSTAEVESALVEH-EAIAEAAVVGHPHPVKGECLYCFVTLCDGHTF----SPTLTEELKKQIREKIGPIATPDYIQNAPGLPKTRSGKIMRRVLRKIAQND---HDLGDTSTVADPSVISHLFSHRCLTIQ----------------
			Rhinopithecus roxellana	Golden Snub-Nosed Monkey	XP_010384816.1	KQPWPGIMRTVYGNHERFETTYFKKFP----GYYVTGDGCRRDQ-DGYYWITGRIDDMLNVSGHLLSTAEVESALVEH-EAVAEAAVVGHPHPVKGECLYCFVTLCDGHTF----SPKLTEELKKQIREKIGPIATPDYIQNAPGLPKTRSGKIMRRVLRKIAQND---HDLGDTSTVADPSVISHLFSHRCLTIQ----------------
			Aotus nancymaae	Nancy Ma's Night Monkey	XP_012310556.1	KQPWPGIMRTVYGNHERFETTYFKKFP----GYYVTGDGCRRDQ-DGYYWITGRIDDMLNVSGHLLSTAEVESALVEH-EAVAEAAVVGHPHPVKGECLYCFVTLCDGHNF----SPKLTEELKKQIREKIGPIATPDYIQNAPGLPKTRSGKIMRRVLRKIAQND---HDLGDTSTVADPSVISHLFSHRCLTIQ----------------
			Saimiri boliviensis	Bolivian Squirrel Monkey	XP_003932083.1	KQPWPGIMRTVYGNHERFETTYFKKFP----GYYVTGDGCRRDQ-DGYYWITGRIDDMLNVSGHLLSTAEVESALVEH-EAVAEAAVVGHPHPVKGECLYCFVTLCDGHNF----SPKLTEELKKQIREKIGPIATPDYIQNAPGLPKTRSGKIMRRVLRKIAQND---HDLGDTSTVADPSVISHLFSHRCLTIQ----------------
			Nomascus leucogenys	White-Cheeked Gibbon	XP_003273607.1	KQPWPGIMRTVYGNHERFETTYFKKFP----GYYVTGDGCRRDQ-DGYYWITGRIDDMLNVSGHLLSTAEVESALVEH-EAVAEAAVVGHPHPVKGECLYCFVTLCDGHTF----SPKLTEELKKQIREKIGPIATPDYIQNAPGLPKTRSGKIMRRVLRKIAQND---HDLGDTSTVADPSVISHLFSHRCLTIQ----------------
			Callithrix jacchus	White-Tufted-Ear Marmoset	JAB51651.1	KQPWPGIMRTVYGNHERFETTYFKKFP----GYYVTGDGCRRDQ-DGYYWITGRIDDMLNVSGHLLSTAEVESALVEH-EAVAEAAVVGHPHPVKGECLYCFVTLCDGHNF----SPKLTEELKKQIREKIGPIATPDYIQNAPGLPKTRSGKIMRRVLRKIAQND---HDLGDTSTVADPSVISHLFSHRCLTIQ----------------
			Propithecus coquereli	Conquerel's Sifaka	XP_012493105.1	KQPWPGIMRTVYGNHERFETTYFKKFP----GYYVTGDGCRRDQ-DGYYWITGRIDDMLNVSGHLLSTAEVESALVEH-EAVAEAAVVGHPHPVKGECLYCFVTLCDGHTF----SPTLTEELKKQIREKIGPIATPDYIQNAPGLPKTRSGKIMRRVLRKIAHND---HDLGDTSTVADPSVINHLFSHRCLTTQ----------------
			Microcebus murinus	Gray Mouse Lemur	XP_012610223.1	KQPWPGIMRTVYGNHERFETTYFKKFP----GYYVTGDGCRRDQ-DGYYWITGRIDDMLNVSGHLLSTAEVESALVEH-EAVAEAAVVGHPHPVKGECLYCFVTLCDGHTF----SPTLTEELKKQIREKIGPIATPDYIQNAPGLPKTRSGKIMRRVLRKIAQND---RDLGDTSTVADPSVISHLFSHRCLTTQ----------------
			Galeopterus variegatus	Sunda Flying Lemur	XP_008569473.1	KQPWPGIMRTVYGNHERFETTYFKKFP----GYYVTGDGCRRDQ-DGYYWITGRIDDMLNVSGHLLSTAEVESALVEH-EAVVEAAVVGHPHPVKGECLYCFVTLCDGHTF----SPSLTEELKKQIREKIGPIATPDYIQNAPGLPKTRSGKIMRRVLRKIAQND---HDLGDMSTVADPSIISHLFSHRCLTIL----------------
			Elephantulus edwardii	Cape Elephant Shrew	XP_006881526.1	KQPWPGIMRTVYGNHERFETTYFKKFP----GYYVTGDGCRRDQ-DGYYWITGRIDDMLNVSGHLLSTAEVESALVEH-EAVAEAAVVGHPHPVKGECLYCFVTLCDGHTF----SPVLIEELKKQIREKIGPIATPDYIQNAPGLPKTRSGKIMRRVLRKIAQND---HDLGDTSTVADPSVISHLFNHRCVTTQ----------------
			Sorex araneus	European Shrew	XP_004612604.1	KQPWPGIMRTVYGNHERFETTYFKKFP----GYYVTGDGCRRDQ-DGYYWITGRIDDMLNVSGHLLSTAEVESALVEH-EAIAEAAVVGHPHPVKGECLYCFVTLCDGHSF----STTLTEELKKQIREKIGPIATPDYIQNAPGLPKTRSGKIMRRVLRKIAQND---HNLGDTSTVADPSVINQLFSHRCLTT-----------------
			Tupaia chinensis	Chinese Tree Shrew	XP_006144102.1	KQPWPGIMRTVYGNHERFETTYFKKFP----GYYVTGDGCRRDQ-DGYYWITGRIDDMLNVSGHLLSTAEVESALVEH-EAVAEAAVVGHPHPVKGECLYCFVTLCDGHTF----NPTLMEELKKQIREKIGPIATPDYIQNAPGLPKTRSGKIMRRVLRKIAQND---HDLGDTSTVADPSVISHLFSHRCLTLQ----------------
			Condylura cristata	Star-nosed Mole	XP_004687317.1	KQPWPGIMRTVYRNHERFETTYFKKFP----GYYVTGDGCRRDQ-DGYYWITGRIDDMLNVSGHLLSTAEVESALVEH-EAVAEAAVVGHPHPVKGECLYCFVTLCDGHIF----NTTLTEELRKQIREKIGPIATPDYIQNAPGLPKTRSGKIMRRVLRKIAQND---HNLGDTSTVADPSVISQLFSHRCLTIQ----------------
			Chrysochloris asiatica	Cape Golden Mole	XP_006876934.1	KQPWPGIMRTVYGNHGRFETTYFKKFP----GYYVTGDGCRRDQ-DGYYWITGRIDDMLNVSGHLLSTAEVESALVEH-EAVAEAAVVGHPHPVKGECLYCFVTLCDGHTF----NPTLTEELKKQIREKIGPIATPDYIQNAPGLPKTRSGKIMRRLLRKIARND---HDLGDTSTVADPSVISHLFSHRCLVTQ----------------
			Orycteropus afer afer	Aardvark	XP_007932775.1	KQPWPGIMRTVYGNHERFETTYFKKFP----GYYVTGDGCRRDQ-DGYYWITGRIDDMLNVSGHLLSTAEVESALVEH-EAVVEAAVVGHPHPVKGECLYCFVTLCDGHTF----SPTLTEELKKQIREKIGPIATPDYIQNAPALPKTRSGKIMRRVLRKIAQND---HNLGDTSTVADPSVISHLFSHRCLATQ----------------
			Mustela putorius furo	Domestic Ferret	XP_004746631.1	KQPWPGIMRTVYGNHERFEATYFKKFP----GYYVTGDGCRRDQ-DGYYWITGRIDDMLNVSGHLLSTAEVESALVEH-EAIAEAAVVGHPHPVKGECLYCFVTLCDGYTF----SPTLTEELKKQIREKIGPIATPDYIQNAPGLPKTRSGKIMRRVLRKIAQND---HDLGDTSTVADPTVICQLFNHRCLTIQ----------------
			Cricetulus griseus	Chinese Hampster	*XP_007633290.1	KQPWPGIMRTIYGNHTRFETTYFKKFP----GYYVTGDGCRRDQ-DGYYWITGRIDDMLNVSGHLLSTAEVESALVEH-EAVAEAAVVGHPHPVKGECLYCFVTLCDGHTF----SSTLTEELKKQIREKIGPIATPDYIQNAPGLPKTRSGKIMRRVLRKIAQND---HDLGDTSTVADPSVINHLFSHRCLTTQ----------------
			Cavia porcellus	Domestic Guinea Pig	XP_003467787.1	KQPWPGIMRTVYGNHPRFESTYFKKFP----GYYVTGDGCRRDR-DGYYWITGRIDDMLNVSGHLLSTAEVESALVEH-EAVAEAAVVGHPHPVKGECLYCFVTLCDGHTF----SPTLTEELKKQIREKIGPIATPDYIQNAPGLPKTRSGKIMRRVLRKIAQND---HDVGDLSTVADPSVINYLFDHRCLTI-----------------
			Octodon degus	Degu	XP_004630894.1	KQPWPGIMRTVYGNHPRFETTYFKKFP----GYYVTGDGCRRDQ-DGYYWITGRIDDMLNVSGHLLSTAEVESALVEH-EAVAEAAVVGHPHPVKGECLYCFVTLCDGHTF----SPTLIEELKKQIREKIGPIATPDYIQNAPGLPKTRSGKIMRRVLRKIAQND---HDLGDISTVADPSVISHLFNHRCLTI-----------------
			Chinchilla lanigera	Long-Tailed Chinchilla	XP_005384870.1	KQPWPGIMRTVYGNHPRFETTYFKKFP----GYYVTGDGCRRDR-DGYYWITGRIDDMLNVSGHLLSTAEVESALVEH-EAVAEAAVVGHPHPVKGECLYCFVTLCDGHAF----SPTLIEELKKQIREKIGPIATPDYIQNAPGLPKTRSGKIMRRVLRKIAQND---HDLGDISTVADPSVINHLFNHRCLTI-----------------
			Jaculus jaculus	Lesser Egyptian Jerboa	XP_004668168.1	KQPWPGIMRTVYGNHTRFESTYFKKFP----GYYVTGDGCRRDQ-DGYYWITGRIDDMLNVSGHLLSTSEVESALVEH-EAVAEAAVVGHPHPVKGECLYCFVTLCDGHTF----SPTLTEELKKQIREKIGPIATPDYIQNAPGLPKTRSGKIMRRVLRKIAQND---HDLGDISTVADPSVISHLFSHRCLTTQ----------------
			Ochotona princeps	Rabbit	XP_004585804.1	KQPWPGIMRTVYGNHARFETTYFKKFP----GYYVTGDGCRRDQ-DGYYWITGRIDDMLNVSGHLLSTAEVESALVEH-EAVAEAAVVGHPHPVKGECLYCFVTLCDGHTF----NSTLTEELKKQIREKIGPIATPDYIQNAPGLPKTRSGKIMRRVLRKIAQND---HDLGDTSTVADPSVISHLFTHRCLTIQ----------------
			Peromyscus maniculatus bairdii	Prairie Deer Mouse	XP_006988314.1	KQPWPGIMRTVYGNHTRFETTYFKKFP----GYYVTGDGCRRDH-DGYYWITGRIDDMLNVSGHLLSTAEVESALVEH-EAVAEAAVVGHPHPVKGECLYCFVTLCDGHTF----SPTLTEELKKQIREKIGPIATPDYIQNAPGLPKTRSGKIMRRVLRKIAQND---HDLGDTSTVADPSVISHLFSHRCLTTQ----------------
			Dipodomys ordii	Kangaroo Rat	XP_012866489.1	KQPWPGIMRTVYGNHTRFETTYFKKFP----GYYVTGDGCRRDQ-DGYYWITGRIDDMLNVSGHLLSTAEIESALVEH-EAVAEAAVVGHPHPVKGECLYCFVTLCDGHTF----SPTLTEELKKQIREKIGPIATPDYIQNAPGLPKTRSGKIMRRVLRKIAQND---HDLGDISTVADPSVISHLFSHRCLTSQ----------------
			Nannospalax galili	Upper Galilee Mountains Blind Mole Rat	XP_008846099.1	KQPWPGIMRTVYGNHTRFETTYFKKFP----GYYVTGDGCRRDQ-DGYYWITGRIDDMLNVSGHLLSTAEVESALVEH-EAVAEAAVVGHPHPVKGECLYCFVTLCDGHTF----SPTLTEELKKHIREKIGPIATPDYIQNAPGLPKTRSGKIMRRVLRKIAQND---HDMGDTSTVADPSVINHLFSHRCLTTQ----------------
			Heterocephalus glaber	Naked Mole Rat	XP_004867947.1	KQPWPGIMRTVYGNHPRFETTYFKKFP----GYYVTGDGCRRDQ-DGYYWITGRIDDMLNVSGHLLSTAEVESALVEH-EAIAEAAVVGHPHPVKGECLYCFVTLCDGHTF----SPTLTEELKKQIREKIGPIATPDYIQNAPGLPKTRSGKIMRRVLRKIAQND---HDLGDTSTVADPSVISHLFNHRCLTI-----------------
			Mus musculus	House Mouse	NP_062785.2	KQPWPGIMRTVYGNHTRFETTYFKKFP----GYYVTGDGCRRDQ-DGYYWITGRIDDMLNVSGHLLSTAEVESALVEH-EAVAEAAVVGHPHPVKGECLYCFVTLCDGHTF----SPTLTEELKKQIREKIGPIATPDYIQNAPGLPKTRSGKIMRRVLRKIAQND---HDLGDTSTVADPSVINHLFSHRCLTTQ----------------
			Rattus norvegicus	Norway Rat	NP_001101263.1	KQPWPGIMRTVYGNHTRFETTYFKKFP----GYYVTGDGCRRDQ-DGYYWITGRIDDMLNVSGHLLSTAEVESALVEH-EAVAEAAVVGHPHPVKGECLYCFVTLCDGHTF----SPTLTEELKKQIREKIGPIATPDYIQNAPGLPKTRSGKIMRRVLRKIAQND---HDLGDTSTVADPSVINHLFSHRCLTTQ----------------
			Ictidomys tridecemlineatus	Thirteen-Lined Ground Squirrel	XP_005329960.1	KQPWPGIMRTVYGNHTRFETTYFKKFP----GYYVTGDGCRRDQ-DGYYWITGRIDDMLNVSGHLLSTAEVESALVEH-EAVAEAAVVGHPHPVKGECLYCFVTLCDGHSF----SPTLTEELKKQIREKIGPIATPDYIQNAPGLPKTRSGKIMRRVLRKIAQND---HDMGDTSTVADPSVISHLFSHRCLTIQ----------------
			Microtus ochrogaster	Prairie Vole	XP_005363135.1	KQPWPGIMRTVFGNHTRFETTYFKKFP----GYYVTGDGCRRDQ-DGYYWITGRIDDMLNVSGHLLSTAEVESALVEH-EAVAEAAVVGHPHPVKGECLYCFVTLCDGHTF----SPTLTEELKKLIREKIGPIATPDYIQNAPGLPKTRSGKIMRRVLRKIAQND---HDLGDTSTVADPSVINHLFSHRCLTTQ----------------
			Marmota marmota marmota	Alpine Marmot	XP_015336890.1	KQPWPGIMRTVYGNHTRFETTYFKKFP----GYYVTGDGCRRDQ-DGYYWITGRIDDMLNVSGHLLSTAEVESALVEH-EAVAEAAVVGHPHPVKGECLYCFVTLCDGHSF----SPTLTEELKKQIREKIGPIATPDYIQNAPGLPKTRSGKIMRRVLRKIAQND---HDVGDTSTVADPSVISHLFSHRCLTIQ----------------
			Canis lupus familiaris	Dog	*XP_013962361.1	KQPWPGIMRTVYGNHERFEATYFKKFP----GYYVTGDGCRRDQ-DGYYWITGRIDDMLNVSGHLLSTAEVESALVEH-EAIAEAAVVGHPHPVKGECLYCFVTLCDGYTF----SPTLTEELKKQIREKIGPIATPDYIQNAPGLPKTRSGKIMRRVLRKIAQND---HDLGDTSTVADPTVICQLFNHRCLTIQ----------------
			Ursus maritimus	Polar Bear	XP_008696390.1	KQPWPGIMRTVYGNHERFEATYFKKFP----GYYVTGDGCRRDQ-DGYYWITGRIDDMLNVSGHLLSTAEVESALVEH-EAIAEAAVVGHPHPVKGECLYCFVTLCDGYTF----SPTLTEELKKQIREKIGPIATPDYIQNAPGLPKTRSGKIMRRVLRKIAQND---HDLGDTSTVADPTVICQLFNHRCLTIQ----------------
			Ailuropoda melanoleuca	Giant Panda	XP_002916445.1	KQPWPGIMRTVYGNHERFEATYFKKFP----GYYVTGDGCRRDQ-DGYYWITGRIDDMLNVSGHLLSTAEVESALVEH-EAIAEAAVVGHPHPVKGECLYCFVTLCDGYTF----SPTLTEELKKQIREKIGPIATPDYIQNAPGLPKTRSGKIMRRVLRKIAQND---HDLGDTSTVADPTVICQLFNHRCLTIQ----------------
			Bubalus bubalis	Water Buffalo	AIM41258.1	KQPWPGIMRTVYGNHERFETTYFKKFP----GYYVTGDGCRRDK-DGYYWITGRIDDMLNVSGHLLSTAEVESALVEH-KAVAEAAVVGHPHPVKGECLYCFVTLCDGHIF----SPALTEELKKQIREKIGPIATPDYIQNAPGLPKTRSGKIMRRVLRKIAQND---HDLGDTSTVVDPSIITQLFSHRCLTIQ----------------
			Odobenus rosmarus divergens	Pacific Walrus	XP_004393144.1	KQPWPGIMRTVYGNHERFEATYFKKFP----GYYVTGDGCRRDQ-DGYYWITGRIDDMLNVSGHLLSTAEVESALVEH-EAIAEAAVVGHPHPVKGECLYCFVTLCDGYTF----SPTLTEELKKQIREKIGPIATPDYIQNAPGLPKTRSGKIMRRVLRKIAQND---HDLGDMSTVADPTVICQLFNHRCLTSQ----------------
			Leptonychotes weddellii	Weddell Seal	XP_006749413.1	KQPWPGIMRTVYGNHERFEATYFKKFP----GYYVTGDGCRRDQ-DGYYWITGRIDDMLNVSGHLLSTAEVESALVEH-EAIAEAAVVGHPHPVKGECLYCFVTLCDGYTF----SPTLTEELKKQIREKIGPIATPDYIQNAPGLPKTRSGKIMRRVLRKIAQND---HDLGDTSTVADPTVICQLFNHRCLTIQ----------------
			Orcinus orca	Killer Whale	XP_004272801.1	KQPWPGIMRTVYGNHERFETTYFKKFP----GYYVTGDGCRRDQ-DGYYWITGRIDDMLNVSGHLLSTAEVESALVEH-EAVAEAAVVGHPHPVKGECLYCFVTLCDGHTF----SSTLTEELKKQIREKIGPIATPDYIQNAPSLPKTRSGKIMRRVLRKIAQND---HDLGDVSTVADPSVITQLFNHRCLTIQ----------------
			Balaenoptera acutorostrata scammoni	Minke Whale	XP_007193303.1	KQPWPGIMRTVYGNHERFETTYFKKFP----GYYVTGDGCRRDQ-DGYYWITGRIDDMLNVSGHLLSTAEVESALVEH-EAVAEAAVVGHPHPVKGECLYCFVTLCDGHTF----SSTLTEELKKQIREKIGPIATPDYIQNAPSLPKTRSGKIMRRVLRKIAQND---HDLGDMSTVADPSVITQLFSHRCLTIQ----------------
			Physeter catodon	Sperm Whale	XP_007115414.1	KQPWPGIMRTVYGNHERFETTYFKKFP----GYYVTGDGCRRDQ-DGYYWITGRIDDMLNVSGHLLSTAEVESALVEH-EAVAEAAVVGHPHPVKGECLYCFVTLCDGHTF----SSTLTEELKKQIREKIGPIATPDYIQNAPSLPKTRSGKIMRRVLRKIAQND---HDLGDMSTVADPSVITQLFSHRCLTIQ----------------
			Lipotes vexillifer	Yangtze Dolphin	XP_007447849.1	KQPWPGIMRTVYGNHERFETTYFKKFP----GYYVTGDGCRRDQ-DGYYWITGRIDDMLNVSGHLLSTAEVESALVEH-EAVAEAAVVGHPHPVKGECLYCFVTLCDGHTF----SSTLTEELKKQIREKIGPIATPDYIQNAPSLPKTRSGKIMRRVLRKIAQND---HDLGDTSTVADPSVITQLFNHRCLTIQ----------------
			Bos taurus	Cow	NP_001098809.1	KQPWPGIMRTVYGNHERFETTYFKKFP----GYYVTGDGCRRDK-DGYYWITGRIDDMLNVSGHLLSTAEVESALVEH-KAVAEAAVVGHPHPVKGECLYCFVTLCDGHIF----SPALTEELKKQIREKIGPIATPDYIQNAPGLPKTRSGKIMRRVLRKIAQND---HDLGDTSTVVDPSIITQLFSHRCLTIQ----------------
			Sus scrofa	Pig	NP_001137167.1	KQPWPGIMRTVYGNHERFEATYFKKFP----GYYVTGDGCRRDK-DGYYWITGRIDDMLNVSGHLLSTAEVESALVEH-QAIAEAAVVGHPHPVKGECLYCFVTLRDGHIF----SPTLTEELKKQIREKIGPIATPDFIQNAPGLPKTRSGKIMRRVLRKIAQND---HDLGDTSTVADPSVITQLFSHRCQTIQ----------------
			Pantholops hodgsonii	Tibetan Antelope	*XP_005976902.1	KQPWPGIMRTVYGNHERFETTYFKKFP----GYYVTGDGCRRDK-DGYYWITGRIDDMLNVSGHLLSTAEVESALVEH-KAVAEAAVVGHPHPVKGECLYCFVTLCDGHVF----SPALTEELKKQIREKIGPIATPDYIQNAPGLPKTRSGKIMRRVLRKIAQND---HDLGDTSTVVDPSIITQLFSHRCLTIQ----------------
			Equus asinus	Donkey	XP_014706221.1	KQPWPGIMRTVYGNHERFETTYFKKFP----GYYVTGDGCRRDQ-DGYYWITGRIDDMLNVSGHLLSTAEVESALVEH-EAVAEAAVVSHPHPVKGECLYCFVTLCDGHTF----SPTLTEELKKQIREKIGPIATPDYIQNAPGLPKTRSGKIMRRVLRKIAQND---HDLGDTSTVADPSVICQLFSHRCLTIQ----------------
			Vicugna pacos	Alpaca	XP_006202685.1	KQPWPGIMRTVYGNHERFETTYFKKFP----GYYVTGDGCRRDQ-DGYYWITGRIDDMLNVSGHLLSTAEVESALVEH-EAVAEAAVVSHPHPVKGECLYCFVTLCDGHTF----SPTLTEELKKQIREKIGPIATPDYIQNAPGLPKTRSGKIMRRVLRKIAKND---HDLGDTSTVADPSVITQLFSHRCLTTQ----------------
			Equus caballus	Horse	XP_001501391.1	KQPWPGIMRTVYGNHERFETTYFKKFP----GYYVTGDGCRRDQ-DGYYWITGRIDDMLNVSGHLLSTAEVESALVEH-EAVAEAAVVSHPHPVKGECLYCFVTLCDGHTF----SPTLTEELKKQIREKIGPIATPDYIQNAPGLPKTRSGKIMRRVLRKIAQND---HDLGDMSTVADPSVIRQLFTHRCLTIQ----------------
			Loxodonta africana	African Savannah Elephant	XP_010589932.1	KQPWPGIVRTVYGNHARFETTYFKKFP----GYYVTGDGCRRDQ-DGYYWITGRIDDMLNVSGHLLSTAEVESALVEH-EAVIEAAVVGYPHPVKGECLYCFVTLRDGHTF----SPTLTEELKKQIREKIGPIATPDYIQNAPGLPKTRSGKIMRRVLRKIAQND---HELGDTSTMVDPSVISHLFSHRCLATQ----------------
			Camelus dromedarius	Arabian Camel	XP_010973460.1	KQPWPGIMRTVYGNHERFETTYFKKFP----GYYVTGDGCRRDQ-DGYYWITGRIDDMLNVSGHLLSTAEVESALVEH-EAVAEAAVVSHPHPVKGECLYCFVTLCDGHTF----SPTLTEELKKQIREKIGPIATPDYIQNAPGLPKTRSGKIMRRVLRKIAKND---HDLGDTSTVADPSVITQLFSHRCLTTQ----------------
			Camelus bactrianus	Bactrian Camel	XP_010959130.1	KQPWPGIMRTVYGNHERFETTYFKKFP----GYYVTGDGCRRDQ-DGYYWITGRIDDMLNVSGHLLSTAEVESALVEH-EAVAEAAVVSHPHPVKGECLYCFVTLCDGHTF----SPTLTEELKKQIREKIGPIATPDYIQNAPGLPKTRSGKIMRRVLRKIAKND---HDLGDTSTVADPSVITQLFSHRCLTTQ----------------
			Ovis aries	Sheep	XP_004014562.1	KQPWPGIMRTVYGNHERFETTYFKKFP----GYYVTGDGCRRDK-DGYYWITGRIDDMLNVSGHLLSTAEVESALVEH-KAVAEAAVVGHPHPVKGECLYCFVTLCDGHIF----SPALTEELKKQIREKIGPIATPDYIQNAPGLPKTRSGKIMRRVLRKIAQND---HDLGDTSTIVDPSIITQLFSHRCLTIQ----------------
			Felis catus	Cat	XP_003983637.1	KQPWPGIMRTVYGNHERFEATYFKKFP----GYYVTGDGCRRDR-DGYYWITGRIDDMLNVSGHLLSTAEVESALVEH-EAIAEAAVVGHPHPVKGECLYCFVTLCDGYTF----SPTLIEELKKQIREKIGPIATPDYIQNAPGLPKTRSGKIMRRVLRKIAQND---HDLGDTSTVADPTVICQLFNHRCLTIQ----------------
			Acinonyx jubatus	Cheetah	XP_014926652.1	KQPWPGIMRTVYGNHERFEATYFKKFP----GYYVTGDGCRRDQ-DGYYWITGRIDDMLNVSGHLLSTAEVESALVEH-EAIAEAAVVGHPHPVKGECLYCFVTLCDGYTF----SPTLIEELKKQIREKIGPIATPDYIQNAPGLPKTRSGKIMRRVLRKIAQND---HDLGDTSTVADPTVICQLFNHRCLTIQ----------------
			Panthera tigris altaica	Siberian Tiger	XP_007073673.1	KQPWPGIMRTVYGNHERFEATYFKKFP----GYYVTGDGCRRDQ-DGYYWITGRIDDMLNVSGHLLSTAEVESALVEH-EAIAEAAVVGHPHPVKGECLYCFVTLCDGYTF----SPTLIEELKKQIREKIGPIATPDYIQNAPGLPKTRSGKIMRRVLRKIAQND---HDLGDTSTVADPTVICQLFNHRCLTIQ----------------
			Oryctolagus cuniculus	American Pika	XP_002710838.1	KQPWPGIMRTVYGNHSRFETTYFTKFP----GYYVTGDGCRRDQ-DGYYWITGRIDDMLNVSGHLLSTAEVESALVEH-EAVAEAAVVAHPHPVKGECLYCFVTLCDGHTF----NPTLTEELKKQIREKIGPIATPDYIQNAPGLPKTRSGKIMRRVLRKIAQND---HDLGDTSTVADPSVISHLFTHRCLTIQ----------------
			Rousettus aegyptiacus	Egyptian Rousette	XP_015981880.1	KQPWPGIMRTVYGNHERFETTYFKKFP----GYYVTGDGCRRDQ-DGYYWITGRIDDMLNVSGHLLSTAEVESALVEH-RAVAEAAVVSHPHPVKGECLYCFVTLCEGYTF----SPTLTEELKKQIREKIGPIATPDYIQNASGLPKTRSGKIMRRVLRKIAQND---HDLGDTSTVADPSVISQLFSHRCLTTQ----------------
			Pteropus alecto	Black Flying Fox	XP_006921804.1	KQPWPGIMRTVYGNHERFETTYFKKFP----GYYVTGDGCRRDQ-DGYYWITGRIDDMLNVSGHLLSTAEVESALVEH-QAVAEAAVVSHPHPVKGECLYCFVTLCEGYTF----SPTLTEELKKQIREKIGPIATPDYIQNAPGLPKTRSGKIMRRVLRKIAQND---HDLGDTSTVADPSVISQLFSHRCLTTQ----------------
			Pteropus vampyrus	Large Flying Fox	XP_011376611.1	KQPWPGIMRTVYGNHERFETTYFKKFP----GYYVTGDGCRRDQ-DGYYWITGRIDDMLNVSGHLLSTAEVESALVEH-QAVAEAAVVSHPHPVKGECLYCFVTLCEGYTF----SPTLTEELKKQIREKIGPIATPDYIQNAPGLPKTRSGKIMRRVLRKIAQND---HDLGDTSTVADPSVISQLFSHRCLTTQ----------------
			Myotis lucifugus	Little Brown Bat	XP_006089501.1	KQPWPGIMRTIYGNHERFETTYFKKFP----GYYVTGDGCRRDQ-DGYYWITGRIDDMLNVSGHLLSTAEVESALVEH-KAIAEAAVVSHPHPVKGECLYCFVTLCDGYTF----SSTLTEELKKQIREKIGPIATPDYIQNAPGLPKTRSGKIMRRVLRKIAQND---HDLGDISTVADPSVISQLFSHRCLTVQ----------------
			Eptesicus fuscus	Big Brown Bat	XP_008147925.1	KQPWPGIMRTVYGDHERFETTYFKKFP----GYYVTGDGCRRDQ-DGYYWITGRIDDMLNVSGHLLSTAEVESALVEH-KAIAEAAVVSHPHPVKGECLYCFVTLCDGYTF----SSTLTEELKKQIREKIGPIATPDYIQNAPSLPKTRSGKIMRRVLRKIAQND---HDLGDTSTVADPSVISQLFSHRCLTVQ----------------
			Miniopterus natalensis	Natal Long-Fingered Bat	XP_016068656.1	KQPWPGIMRTIYGNHERFETTYFKKFP----GYYVTGDGCRRDQ-DGYYWITGRIDDMLNVSGHLLSTAEVESALVEH-QAIAEAAVVSHPHPVKGECLYCFVTLCDGYAF----SPTLTEELKKQIREKIGPIATPDYIQNAPGLPKTRSGKIMRRVLRKIAQND---HDLGDTSTVADPSVINQLFSHRCLTIQ----------------
			Erinaceus europaeus	European Hedgehog	XP_016043443.1	KQPWPGIMRTVYGNHERFETTYFKKFP----GYYMTGDGCRRDQ-DGYYWITGRIDDMLNVSGHLLSTAEVESALVEH-EAVAEAAVVGHPHSVKGECLYCFVTLCDGHTF----STTLSQELKKQIREKIGPIATPDYIQNAPGLPKTRSGKIMRRVLRKIAQND---HNLGDTSTVADPSVISQLFSDRCLTT-----------------
			Echinops telfairi	Small Madagascar Hedgehog	XP_012863549.1	KQPWPGIMRTVYGNHGRFETTYFKKFP----GYYVTGDGCRRDQ-DGYYWITGRIDDMLNVSGHLLSTAEVESALVEH-EAVAEAAVVGHPHPVKGECLYCFVTLCDGHTF----SPTLKEELKKQIREKIGPIATPDYIQNAPGLPKTRSGKIMRRVLRKIAQND---HDLGDTSTVADPSVISHLFSHRCLVTQ----------------
			Sarcophilus harrisii	Tasmanian Devil	XP_003756977.1	KQPWPGIMRTVYGNHERFEATYFRKFP----GYYVTGDGCRRDK-DGYYWITGRIDDMLNVSGHLLSTAEVESALVEH-KAIAEAAVVSHPHPVKGECLYCFVTLREGYAF----TPTLTEELKKQVREKISPIATPDYIQNAPGLPKTRSGKIMRRVLRKIAQND---HDLGDTSTVADQSVIGHLFSHRCQTVL----------------
			Monodelphis domestica	Gray Short-Tailed Opossum	XP_007474294.1	KQPWPGIMRTVYGNHERFEATYFRKFP----GYYVTGDGCRRDE-DGYYWITGRIDDMLNVSGHLLSTAEVESALVEH-KAIAEAAVVSHPHPVKGECLYCFVTLREGHAF----TPALAEELKKQVREKISPIATPDYIQNAPGLPKTRSGKIMRRVLRKIAQND---HDLGDTSTVADQSVISHLFSHRCQTAL----------------
		Aves	Gallus gallus	Chicken	XP_015152277.1	KQPWPGIMRTLYGNHQQFETTYFKKFP----GYYVTGDGCRRDK-DGYYWITGRIDDMLNVSGHLLSTAEVESALLGH-GAVSEAAVVSHPHPLKGECLYCFVTLKDGHDF----TKNLADELKKQVREKIGPIATPDYIQYAPSLPKTRSGKITRRILRKIAQND---RDLGDISTLVNPSIINQLFNDRCDTKL----------------
			Ficedula albicollis	Collard Flycatcher	XP_005057187.2	KQPWPGIMRTLYGKHQQFETIYFKKFP----GYYVTGDGCRRDK-DGYYWITGRIDDMLNVSGHLLSTAEVESALVEH-PAVAEAAVVSHPHPLKGECLYCFVTLREGHEF----SKNLTDELKRQVREKIGPIATPDYIQYAPSLPKTRSGKITRRILRKIAKND---HDLGDTSTLADPGIIKQLFNSRCDTKQ----------------
			Coturnix japonica	Japanese Quail	XP_015736847.1	KQPWPGIMRTLYGNHQRFETTYFKKFP----GYYVTGDGCRRDK-DGYYWITGRIDDMLNVSGHLLSTAEVESALLEH-GAISEAAVVSHPHPLKGECLYCFVTLKDGHEF----TKNMIDELKKQVREKIGPIATPDYIQYAPSLPKTRSGKITRRILRKIAQND---RDLGDISTLVNPGIINQLFNNRCNTKL----------------
			Parus major	Great Tit	XP_015503098.1	KQPWPGIMRTLYGKHQQFETIYFKKFP----GYYVTGDGCRRDK-DGYYWITGRIDDMLNVSGHLLSTAEVESALVEH-AAVAEAAVVSHPHPLKGECLYCFVTLREGHEF----TKNLTDELKKQVREKIGPIATPDYIQHAPSLPKTRSGKITRRILRKIAKND---QDLGDISTLADPGIIKHLFNGRCDTNQ----------------
			Calidris pugnax	Ruff	XP_014796769.1	KQPWPGIMRTLYGNHQQFETTYFKKFP----GYYVTGDGCRRDK-DGYYWITGRIDDMLNVSGHLLSTAEVESALLEH-AAISEAAVVSHPHPLKGECLYCFVTLRDGHEF----SKNLMDELKKQVREKIGPIATPDYIQYAPSLPKTRSGKITRRILRKIAKND---QDLGDISTLANPGVIKHLFSSRCDTKQ----------------
			Geospiza fortis	Medium Ground-Finch	XP_005428806.1	KQPWPGIMRTLYGKHQQFETIYFQKFP----GYYVTGDGCRRDK-DGYYWITGRIDDMLNVSGHLLSTAEVESALVEH-PAVAEAAVVSHPHPLKGECLYCFVTLREGYEF----SKSLTDELKKQVREKIGPIATPDYIQYAPSLPKTRSGKITRRILRKIAKND---QDLGDISTLADPGIITQLFDSRCDTKQ----------------
			Zonotrichia albicollis	White-Throated Sparrow	*XP_005490022.2	KQPWPGIMRTVYGRHQQFETIYFQKFP----GYYLTGDGCRRDK-DGYYWITGRIDDMLNVSGHLLSTAEVESALVEH-PAVAEAAVVSHPHPLKGECLYCFVTLREGYEF----TPDLTDELKKQVRDKIGPIATPDYIQYAPSLPKTRSGKITRRILRKIAKDD---HELGDISTLADPGVITQLFNSRCDTVPAGAAGPV-PAQ-----
			Aquila chrysaetos chrysaetos	American Gold Eagle	XP_011589769.1	KQPWPGIMRTLYGNHQQFETTYFKKFP----GYYVTGDGCRRDK-DGYYWITGRIDDMLNVSGHLLSTAEVESALLEH-AAVSEAAVVSHPHPLKGECIYCFVTLRDGHEF----TKNLIDELKKQVREKIGPIATPDYIQYAPSLPKTRSGKITRRILRKIAKND---QDLGDISTLANPGIIKHLFNSRCDTKQ----------------
			Corvus brachyrhynchos	American Crow	XP_008632591.1	KQPWPGIMRTLYGKHQQFETVYFKKFP----GYYVTGDGCRRDK-DGYYWITGRIDDMLNVSGHLLSTAEVESALLEH-VAVAEAAVVSHPHPLKGECLYCFVTLREGHEF----TKNLTDELKKQVREKIGPIATPDYIQYAPSLPKTRSGKITRRILRKIAKND---QDLGDISTLADPGIIKHLFNSRCDTKQ----------------
		Reptilia	Protobothrops mucrosquamatus	Pit Viper	XP_015669268.1	KQPWPGIMRTVYKNHQRFEATYFQKFP----GYYVTGDGCRRDK-DGYYWITGRIDDMLNVSGHLLSTAEVESALVEH-ASISEAAVVSHPHPVKGECLYCFVTLKDGHDF----TNKLIDELKKQVREKIGPIATPDYIQNAPGLPKTRSGKIMRRVLRKIAKND---RELGDTSTVADPVVISHLFSNRCETIM----------------
			Ophiophagus hannah	King Cobra	ETE71250.1	KQPWPGIMRTVYKNQQRFEATYFQKFP----GYYVTGDGCKRDK-DGYYWITGRIDDMLNVSGHLLSTAEVESALVEH-ASISEAAVVSHPHPVKGECLYCFVTLKDGHDF----TSKLIDELRKQVREKIGPIATPDYIQNAPSLPKTRSGKIMRRVLRKIAKND---RELGDTSTVADPAVINHLFSNRCETIM----------------
			Anolis carolinensis	Green Anole	XP_008108179.1	KQPWPGIMRTVYKNHQRFETTYFKKFP----GYYVTGDGCKRDK-DGYYWITGRIDDMLNVSGHLLSTAEVESALVEH-SAISEAAVVSHPHPVKGECLYCFVTLRDGHDF----TKNLMDELKKQVREKIGPIATPDYIQNAPGLPKTRSGKIMRRVLRKIAKND---RDLGDTSTVADPAVINHLFSNRCETIM----------------
			Python bivittatus	Burmese Python	XP_015743681.1	KQPWPGIMRTVYKNHQRFEATYFHKFP----GYYVTGDGCKRDK-DGYYWITGRIDDMLNVSGHLLSTAEVESALVEH-AAISEAAVVSHPHPVKGECLYCFVTLKDGHDF----TNKLIDELKKQVREKIGPIATPDYIQNAPGLPKTRSGKIMRRVLRKIAKND---QELGDTSTVADPTVINHLFSNRCETIM----------------
			Alligator mississippiensis	American Alligator	KYO25362.1	KQPWPGIMRTVYGNYKRFETTYFKKFP----GYYVTGDGCRRDK-DGYYWITGRIDDMLNVSGHLLSTAEVESALAEH-KAISEAAVVSHPHPVKGECLYCFVTLRDGHEF----SKTLQEELKKQVREKIGPIATPDYIQHAPGLPKTRSGKILRRVLRQIAKND---RDLGDTSTVADQSVISLLFNNRCNTVL----------------
			Gekko japonicus	Japanese Gecko	XP_015280763.1	KQPWPGIMRTVYKNHQRFESTYFKKFP----GYYVTGDGCKRDK-DGYYWITGRIDDMLNVSGHLLSTAEVESALVEH-SAVAEAAVVSHPHPVKGECLYCFVTLRDGHEF----TKNLMEELKKQVRGKIGPIATPDYIQHAPGLPKTRSGKIMRRVLRKIAKND---RELGDTSTVADPAVINHLFNNRCETIL----------------
			Chrysemys picta bellii	Western Painted Turtle	XP_005295479.1	KQPWPGIMRTVYRNHQRFETTYFKKFP----GYYVTGDGCKRDK-DGYYWITGRIDDMLNVSGHLLSTAEVESALVEH-SSVSEAAVVSHPHPVKGECLYCFVTLRDGQKF----TTALMDELRKQVREKIGPIATPDYIQHAPGLPKTRSGKIMRRVLRKIAKND---RDLGDTSTVADPAVINHLFSNRCETVL----------------
		Amphibia	Xenopus tropicalis	Western Clawed Frog	XP_012808100.1	KQPWPALMRTVYGNQERFETTYFKKFP----GYYVTGDGCRRDK-DGYYWITGRIDDMLNVSGHLLSTAEVESALVEH-SSIAEAAVVSHPHPVKGECLYCFVTLRDGHEF----TSTLVDQLKKLVREKIGPIATPDYIQNAPGLPKTRSGKIMRRVLRKIAKND---RDLGDISTLADSTVIQQLFENRCKTVQ----------------
			Xenopus laevis	African Clawed Frog	NP_001085453.1	KQPWPSIMRTLYGNHERYENTYFKKFP----GYYVAGDGCRRDK-DGYIWITGRIDDMLNVSGHLLSTAEVEAALTEH-PAVAEAAVVSRPHQVKGECLYCFIILKDGIKY----TERIAEEVKKQVREKIGPIATPDFIQNAPGLPKTRSGKIMRRVLRQIARNE---KDLGDISTLADPSIVEVLFSQRCEAAA----------------

## Sheet: Mammals
Kingdom	Phylum	Class	Scientific Name	Common Name	Reference	Sequence (Hinge region to end)
Animalia	Chordata	Mammalia	Homo sapiens	Human	NP_061147.1	KQPWPGIMRTVYGNHERFETTYFKKFP----GYYVTGDGCQRDQ-DGYYWITGRIDDMLNVSGHLLSTAEVESALVEH-EAVAEAAVVGHPHPVKGECLYCFVTLCDGHTF----SPKLTEELKKQIREKIGPIATPDYIQNAPGLPKTRSGKIMRRVLRKIAQND---HDLGDMSTVADPSVISHLFSHRCLTIQ----------------
			Gorilla gorilla gorilla	Western Lowland Gorilla	XP_004062092.1	KQPWPGIMRTVYGNHERFETTYFKKFP----GYYVTGDGCQRDQ-DGYYWITGRIDDMLNVSGHLLSTAEVESALVEH-EAVAEAAVVGHPHPVKGECLYCFVTLCDGHTF----SPKLTEELKKQIREKIGPIATPDYIQNAPGLPKTRSGKIMRRVLRKIAQND---HDLGDTSTVADPSVISHLFSHRCLTIQ----------------
			Pan troglodytes	Chimpanzee	JAA24937.1	KQPWPGIMRTVYGNHERFETTYFKKFP----GYYVTGDGCQRDQ-DGYYWITGRIDDMLNVSGHLLSTAEVESALVEH-EAVAEAAVVGHPHPVKGECLYCFVTLCDGHTF----SPKLTEELKKQIREKIGPIATPDYIQNAPGLPKTRSGKIMRRVLRKIAQND---HDLGDMSTVADPSVISHLFSHRCLTIQ----------------
			Macaca mulatta	Rhesus Macaque	NP_001252729.1	KQPWPGIMRTVYGNHERFETTYFKKFP----GYYVTGDGCRRDQ-DGYYWITGRIDDMLNVSGHLLSTAEVESALVEH-EAVAEAAVVGHPHPVKGECLYCFVTLCDGHTF----SPKLTEELKKQIREKIGPIATPDYIQNAPGLPKTRSGKIMRRVLRKIAQND---HDLGDTSTVADPSVISHLFSHRCLTIQ----------------
			Chlorocebus sabaeus	Green Monkey	*XP_008019743.1	KQPWPGIMRTVYGNHERFETTYFKKFP----GYYVTGDGCRRDQ-DGYYWITGRIDDMLNVSGHLLSTAEVESALVEH-EAVAEAAVVGHPHPVKGECLYCFVTLCDGHTF----SPKLTEELKKQIREKIGPIATPDYIQNAPGLPKTRSGKIMRRVLRKIAQND---HDLGDTSTVADPSVISHLFSHRCLTIQ----------------
			Cercocebus atys	Sooty Mangabey	XP_011908008.1	KQPWPGIMRTVYGNHERFETTYFKKFP----GYYVTGDGCRRDQ-DGYYWITGRIDDMLNVSGHLLSTAEVESALVEH-EAVAEAAVVGHPHPVKGECLYCFVTLCDGHTF----SPKLTEELKKQIREKIGPIATPDYIQNAPGLPKTRSGKIMRRVLRKIAQND---YDLGDTSTVADPSVISHLFSHRCLTIQ----------------
			Mandrillus leucophaeus	Drill	XP_011827814.1	KQPWPGIMRTVYGNHERFETTYFKKFP----GYYVTGDGCRRDQ-DGYYWITGRIDDMLNVSGHLLSTAEVESALVEH-EAVAEAAVVGHPHPVKGECLYCFVTLCDGHTF----SPKLTEELKKQIREKIGPIATPDYIQNAPGLPKTRSGKIMRRVLRKIAQND---YDLGDTSTVADPSVISHLFSHRCLTIQ----------------
			Colobus angolensis palliatus	Tanzanian Colobus	XP_011784567.1	KQPWPGIMRTVYGNHERFETTYFKKFP----GYYVTGDGCRRDQ-DGYYWITGRIDDMLNVSGHLLSTAEVESALVEH-EAVAEAAVVGHPHPVKGECLYCFVTLCDGHTF----SPKLTEELKKQIREKIGPIATPDYIQNAPGLPKTRSGKIMRRVLRKIAQND---HDLGDTSTVADPSVISHLFSHRCLTIQ----------------
			Macaca nemestrina	Southern Pig-Tailed Macaque	XP_011764770.1	KQPWPGIMRTVYGNHERFETTYFKKFP----GYYVTGDGCRRDQ-DGYYWITGRIDDMLNVSGHLLSTAEVESALVEH-EAVAEAAVVGHPHPVKGECLYCFVTLCDGHTF----SPKLTEELKKQIREKIGPIATPDYIQNAPGLPKTRSGKIMRRVLRKIAQND---HDLGDTSTVADPSVISHLFSHRCLTIQ----------------
			Carlito syrichta	Philippine Tarsier	XP_008068458.1	KQPWPGIMRTVYGNHERFETTYFKKFP----GYYITGDGCRRDQ-DGYYWITGRIDDMLNVSGHLLSTAEVESALVEH-EAIAEAAVVGHPHPVKGECLYCFVTLCDGHTF----SPTLTEELKKQIREKIGPIATPDYIQNAPGLPKTRSGKIMRRVLRKIAQND---HDLGDTSTVADPSVISHLFSHRCLTIQ----------------
			Rhinopithecus roxellana	Golden Snub-Nosed Monkey	XP_010384816.1	KQPWPGIMRTVYGNHERFETTYFKKFP----GYYVTGDGCRRDQ-DGYYWITGRIDDMLNVSGHLLSTAEVESALVEH-EAVAEAAVVGHPHPVKGECLYCFVTLCDGHTF----SPKLTEELKKQIREKIGPIATPDYIQNAPGLPKTRSGKIMRRVLRKIAQND---HDLGDTSTVADPSVISHLFSHRCLTIQ----------------
			Aotus nancymaae	Nancy Ma's Night Monkey	XP_012310556.1	KQPWPGIMRTVYGNHERFETTYFKKFP----GYYVTGDGCRRDQ-DGYYWITGRIDDMLNVSGHLLSTAEVESALVEH-EAVAEAAVVGHPHPVKGECLYCFVTLCDGHNF----SPKLTEELKKQIREKIGPIATPDYIQNAPGLPKTRSGKIMRRVLRKIAQND---HDLGDTSTVADPSVISHLFSHRCLTIQ----------------
			Saimiri boliviensis	Bolivian Squirrel Monkey	XP_003932083.1	KQPWPGIMRTVYGNHERFETTYFKKFP----GYYVTGDGCRRDQ-DGYYWITGRIDDMLNVSGHLLSTAEVESALVEH-EAVAEAAVVGHPHPVKGECLYCFVTLCDGHNF----SPKLTEELKKQIREKIGPIATPDYIQNAPGLPKTRSGKIMRRVLRKIAQND---HDLGDTSTVADPSVISHLFSHRCLTIQ----------------
			Nomascus leucogenys	White Cheeked Gibbon	XP_003273607.1	KQPWPGIMRTVYGNHERFETTYFKKFP----GYYVTGDGCRRDQ-DGYYWITGRIDDMLNVSGHLLSTAEVESALVEH-EAVAEAAVVGHPHPVKGECLYCFVTLCDGHTF----SPKLTEELKKQIREKIGPIATPDYIQNAPGLPKTRSGKIMRRVLRKIAQND---HDLGDTSTVADPSVISHLFSHRCLTIQ----------------
			Callithrix jacchus	White-Tufted-Ear Marmoset	JAB51651.1	KQPWPGIMRTVYGNHERFETTYFKKFP----GYYVTGDGCRRDQ-DGYYWITGRIDDMLNVSGHLLSTAEVESALVEH-EAVAEAAVVGHPHPVKGECLYCFVTLCDGHNF----SPKLTEELKKQIREKIGPIATPDYIQNAPGLPKTRSGKIMRRVLRKIAQND---HDLGDTSTVADPSVISHLFSHRCLTIQ----------------
			Propithecus coquereli	Conquerel's Sifaka	XP_012493105.1	KQPWPGIMRTVYGNHERFETTYFKKFP----GYYVTGDGCRRDQ-DGYYWITGRIDDMLNVSGHLLSTAEVESALVEH-EAVAEAAVVGHPHPVKGECLYCFVTLCDGHTF----SPTLTEELKKQIREKIGPIATPDYIQNAPGLPKTRSGKIMRRVLRKIAHND---HDLGDTSTVADPSVINHLFSHRCLTTQ----------------
			Microcebus murinus	Gray Mouse Lemur	XP_012610223.1	KQPWPGIMRTVYGNHERFETTYFKKFP----GYYVTGDGCRRDQ-DGYYWITGRIDDMLNVSGHLLSTAEVESALVEH-EAVAEAAVVGHPHPVKGECLYCFVTLCDGHTF----SPTLTEELKKQIREKIGPIATPDYIQNAPGLPKTRSGKIMRRVLRKIAQND---RDLGDTSTVADPSVISHLFSHRCLTTQ----------------
			Galeopterus variegatus	Sunda Flying Lemur	XP_008569473.1	KQPWPGIMRTVYGNHERFETTYFKKFP----GYYVTGDGCRRDQ-DGYYWITGRIDDMLNVSGHLLSTAEVESALVEH-EAVVEAAVVGHPHPVKGECLYCFVTLCDGHTF----SPSLTEELKKQIREKIGPIATPDYIQNAPGLPKTRSGKIMRRVLRKIAQND---HDLGDMSTVADPSIISHLFSHRCLTIL----------------
			Elephantulus edwardii	Cape Elephant Shrew	XP_006881526.1	KQPWPGIMRTVYGNHERFETTYFKKFP----GYYVTGDGCRRDQ-DGYYWITGRIDDMLNVSGHLLSTAEVESALVEH-EAVAEAAVVGHPHPVKGECLYCFVTLCDGHTF----SPVLIEELKKQIREKIGPIATPDYIQNAPGLPKTRSGKIMRRVLRKIAQND---HDLGDTSTVADPSVISHLFNHRCVTTQ----------------
			Sorex araneus	European Shrew	XP_004612604.1	KQPWPGIMRTVYGNHERFETTYFKKFP----GYYVTGDGCRRDQ-DGYYWITGRIDDMLNVSGHLLSTAEVESALVEH-EAIAEAAVVGHPHPVKGECLYCFVTLCDGHSF----STTLTEELKKQIREKIGPIATPDYIQNAPGLPKTRSGKIMRRVLRKIAQND---HNLGDTSTVADPSVINQLFSHRCLTT-----------------
			Tupaia chinensis	Chinese Tree Shrew	XP_006144102.1	KQPWPGIMRTVYGNHERFETTYFKKFP----GYYVTGDGCRRDQ-DGYYWITGRIDDMLNVSGHLLSTAEVESALVEH-EAVAEAAVVGHPHPVKGECLYCFVTLCDGHTF----NPTLMEELKKQIREKIGPIATPDYIQNAPGLPKTRSGKIMRRVLRKIAQND---HDLGDTSTVADPSVISHLFSHRCLTLQ----------------
			Condylura cristata	Star-nosed Mole	XP_004687317.1	KQPWPGIMRTVYRNHERFETTYFKKFP----GYYVTGDGCRRDQ-DGYYWITGRIDDMLNVSGHLLSTAEVESALVEH-EAVAEAAVVGHPHPVKGECLYCFVTLCDGHIF----NTTLTEELRKQIREKIGPIATPDYIQNAPGLPKTRSGKIMRRVLRKIAQND---HNLGDTSTVADPSVISQLFSHRCLTIQ----------------
			Chrysochloris asiatica	Cape Golden Mole	XP_006876934.1	KQPWPGIMRTVYGNHGRFETTYFKKFP----GYYVTGDGCRRDQ-DGYYWITGRIDDMLNVSGHLLSTAEVESALVEH-EAVAEAAVVGHPHPVKGECLYCFVTLCDGHTF----NPTLTEELKKQIREKIGPIATPDYIQNAPGLPKTRSGKIMRRLLRKIARND---HDLGDTSTVADPSVISHLFSHRCLVTQ----------------
			Orycteropus afer afer	Aardvark	XP_007932775.1	KQPWPGIMRTVYGNHERFETTYFKKFP----GYYVTGDGCRRDQ-DGYYWITGRIDDMLNVSGHLLSTAEVESALVEH-EAVVEAAVVGHPHPVKGECLYCFVTLCDGHTF----SPTLTEELKKQIREKIGPIATPDYIQNAPALPKTRSGKIMRRVLRKIAQND---HNLGDTSTVADPSVISHLFSHRCLATQ----------------
			Mustela putorius furo	Domestic Ferret	XP_004746631.1	KQPWPGIMRTVYGNHERFEATYFKKFP----GYYVTGDGCRRDQ-DGYYWITGRIDDMLNVSGHLLSTAEVESALVEH-EAIAEAAVVGHPHPVKGECLYCFVTLCDGYTF----SPTLTEELKKQIREKIGPIATPDYIQNAPGLPKTRSGKIMRRVLRKIAQND---HDLGDTSTVADPTVICQLFNHRCLTIQ----------------
			Cricetulus griseus	Chinese Hampster	*XP_007633290.1	KQPWPGIMRTIYGNHTRFETTYFKKFP----GYYVTGDGCRRDQ-DGYYWITGRIDDMLNVSGHLLSTAEVESALVEH-EAVAEAAVVGHPHPVKGECLYCFVTLCDGHTF----SSTLTEELKKQIREKIGPIATPDYIQNAPGLPKTRSGKIMRRVLRKIAQND---HDLGDTSTVADPSVINHLFSHRCLTTQ----------------
			Cavia porcellus	Domestic Guinea Pig	XP_003467787.1	KQPWPGIMRTVYGNHPRFESTYFKKFP----GYYVTGDGCRRDR-DGYYWITGRIDDMLNVSGHLLSTAEVESALVEH-EAVAEAAVVGHPHPVKGECLYCFVTLCDGHTF----SPTLTEELKKQIREKIGPIATPDYIQNAPGLPKTRSGKIMRRVLRKIAQND---HDVGDLSTVADPSVINYLFDHRCLTI-----------------
			Octodon degus	Degu	XP_004630894.1	KQPWPGIMRTVYGNHPRFETTYFKKFP----GYYVTGDGCRRDQ-DGYYWITGRIDDMLNVSGHLLSTAEVESALVEH-EAVAEAAVVGHPHPVKGECLYCFVTLCDGHTF----SPTLIEELKKQIREKIGPIATPDYIQNAPGLPKTRSGKIMRRVLRKIAQND---HDLGDISTVADPSVISHLFNHRCLTI-----------------
			Chinchilla lanigera	Long-Tailed Chinchilla	XP_005384870.1	KQPWPGIMRTVYGNHPRFETTYFKKFP----GYYVTGDGCRRDR-DGYYWITGRIDDMLNVSGHLLSTAEVESALVEH-EAVAEAAVVGHPHPVKGECLYCFVTLCDGHAF----SPTLIEELKKQIREKIGPIATPDYIQNAPGLPKTRSGKIMRRVLRKIAQND---HDLGDISTVADPSVINHLFNHRCLTI-----------------
			Jaculus jaculus	Lesser Egyptian Jerboa	XP_004668168.1	KQPWPGIMRTVYGNHTRFESTYFKKFP----GYYVTGDGCRRDQ-DGYYWITGRIDDMLNVSGHLLSTSEVESALVEH-EAVAEAAVVGHPHPVKGECLYCFVTLCDGHTF----SPTLTEELKKQIREKIGPIATPDYIQNAPGLPKTRSGKIMRRVLRKIAQND---HDLGDISTVADPSVISHLFSHRCLTTQ----------------
			Ochotona princeps	Rabbit	XP_004585804.1	KQPWPGIMRTVYGNHARFETTYFKKFP----GYYVTGDGCRRDQ-DGYYWITGRIDDMLNVSGHLLSTAEVESALVEH-EAVAEAAVVGHPHPVKGECLYCFVTLCDGHTF----NSTLTEELKKQIREKIGPIATPDYIQNAPGLPKTRSGKIMRRVLRKIAQND---HDLGDTSTVADPSVISHLFTHRCLTIQ----------------
			Peromyscus maniculatus bairdii	Prairie Deer Mouse	XP_006988314.1	KQPWPGIMRTVYGNHTRFETTYFKKFP----GYYVTGDGCRRDH-DGYYWITGRIDDMLNVSGHLLSTAEVESALVEH-EAVAEAAVVGHPHPVKGECLYCFVTLCDGHTF----SPTLTEELKKQIREKIGPIATPDYIQNAPGLPKTRSGKIMRRVLRKIAQND---HDLGDTSTVADPSVISHLFSHRCLTTQ----------------
			Dipodomys ordii	Kangaroo Rat	XP_012866489.1	KQPWPGIMRTVYGNHTRFETTYFKKFP----GYYVTGDGCRRDQ-DGYYWITGRIDDMLNVSGHLLSTAEIESALVEH-EAVAEAAVVGHPHPVKGECLYCFVTLCDGHTF----SPTLTEELKKQIREKIGPIATPDYIQNAPGLPKTRSGKIMRRVLRKIAQND---HDLGDISTVADPSVISHLFSHRCLTSQ----------------
			Nannospalax galili	Upper Galilee Mountains Blind Mole Rat	XP_008846099.1	KQPWPGIMRTVYGNHTRFETTYFKKFP----GYYVTGDGCRRDQ-DGYYWITGRIDDMLNVSGHLLSTAEVESALVEH-EAVAEAAVVGHPHPVKGECLYCFVTLCDGHTF----SPTLTEELKKHIREKIGPIATPDYIQNAPGLPKTRSGKIMRRVLRKIAQND---HDMGDTSTVADPSVINHLFSHRCLTTQ----------------
			Heterocephalus glaber	Naked Mole Rat	XP_004867947.1	KQPWPGIMRTVYGNHPRFETTYFKKFP----GYYVTGDGCRRDQ-DGYYWITGRIDDMLNVSGHLLSTAEVESALVEH-EAIAEAAVVGHPHPVKGECLYCFVTLCDGHTF----SPTLTEELKKQIREKIGPIATPDYIQNAPGLPKTRSGKIMRRVLRKIAQND---HDLGDTSTVADPSVISHLFNHRCLTI-----------------
			Mus musculus	House Mouse	NP_062785.2	KQPWPGIMRTVYGNHTRFETTYFKKFP----GYYVTGDGCRRDQ-DGYYWITGRIDDMLNVSGHLLSTAEVESALVEH-EAVAEAAVVGHPHPVKGECLYCFVTLCDGHTF----SPTLTEELKKQIREKIGPIATPDYIQNAPGLPKTRSGKIMRRVLRKIAQND---HDLGDTSTVADPSVINHLFSHRCLTTQ----------------
			Rattus norvegicus	Norway Rat	NP_001101263.1	KQPWPGIMRTVYGNHTRFETTYFKKFP----GYYVTGDGCRRDQ-DGYYWITGRIDDMLNVSGHLLSTAEVESALVEH-EAVAEAAVVGHPHPVKGECLYCFVTLCDGHTF----SPTLTEELKKQIREKIGPIATPDYIQNAPGLPKTRSGKIMRRVLRKIAQND---HDLGDTSTVADPSVINHLFSHRCLTTQ----------------
			Ictidomys tridecemlineatus	Thirteen-Lined Ground Squirrel	XP_005329960.1	KQPWPGIMRTVYGNHTRFETTYFKKFP----GYYVTGDGCRRDQ-DGYYWITGRIDDMLNVSGHLLSTAEVESALVEH-EAVAEAAVVGHPHPVKGECLYCFVTLCDGHSF----SPTLTEELKKQIREKIGPIATPDYIQNAPGLPKTRSGKIMRRVLRKIAQND---HDMGDTSTVADPSVISHLFSHRCLTIQ----------------
			Microtus ochrogaster	Prairie Vole	XP_005363135.1	KQPWPGIMRTVFGNHTRFETTYFKKFP----GYYVTGDGCRRDQ-DGYYWITGRIDDMLNVSGHLLSTAEVESALVEH-EAVAEAAVVGHPHPVKGECLYCFVTLCDGHTF----SPTLTEELKKLIREKIGPIATPDYIQNAPGLPKTRSGKIMRRVLRKIAQND---HDLGDTSTVADPSVINHLFSHRCLTTQ----------------
			Marmota marmota marmota	Alpine Marmot	XP_015336890.1	KQPWPGIMRTVYGNHTRFETTYFKKFP----GYYVTGDGCRRDQ-DGYYWITGRIDDMLNVSGHLLSTAEVESALVEH-EAVAEAAVVGHPHPVKGECLYCFVTLCDGHSF----SPTLTEELKKQIREKIGPIATPDYIQNAPGLPKTRSGKIMRRVLRKIAQND---HDVGDTSTVADPSVISHLFSHRCLTIQ----------------
			Canis lupus familiaris	Dog	*XP_013962361.1	KQPWPGIMRTVYGNHERFEATYFKKFP----GYYVTGDGCRRDQ-DGYYWITGRIDDMLNVSGHLLSTAEVESALVEH-EAIAEAAVVGHPHPVKGECLYCFVTLCDGYTF----SPTLTEELKKQIREKIGPIATPDYIQNAPGLPKTRSGKIMRRVLRKIAQND---HDLGDTSTVADPTVICQLFNHRCLTIQ----------------
			Ursus maritimus	Polar Bear	XP_008696390.1	KQPWPGIMRTVYGNHERFEATYFKKFP----GYYVTGDGCRRDQ-DGYYWITGRIDDMLNVSGHLLSTAEVESALVEH-EAIAEAAVVGHPHPVKGECLYCFVTLCDGYTF----SPTLTEELKKQIREKIGPIATPDYIQNAPGLPKTRSGKIMRRVLRKIAQND---HDLGDTSTVADPTVICQLFNHRCLTIQ----------------
			Ailuropoda melanoleuca	Giant Panda	XP_002916445.1	KQPWPGIMRTVYGNHERFEATYFKKFP----GYYVTGDGCRRDQ-DGYYWITGRIDDMLNVSGHLLSTAEVESALVEH-EAIAEAAVVGHPHPVKGECLYCFVTLCDGYTF----SPTLTEELKKQIREKIGPIATPDYIQNAPGLPKTRSGKIMRRVLRKIAQND---HDLGDTSTVADPTVICQLFNHRCLTIQ----------------
			Bubalus bubalis	Water Buffalo	AIM41258.1	KQPWPGIMRTVYGNHERFETTYFKKFP----GYYVTGDGCRRDK-DGYYWITGRIDDMLNVSGHLLSTAEVESALVEH-KAVAEAAVVGHPHPVKGECLYCFVTLCDGHIF----SPALTEELKKQIREKIGPIATPDYIQNAPGLPKTRSGKIMRRVLRKIAQND---HDLGDTSTVVDPSIITQLFSHRCLTIQ----------------
			Odobenus rosmarus divergens	Pacific Walrus	XP_004393144.1	KQPWPGIMRTVYGNHERFEATYFKKFP----GYYVTGDGCRRDQ-DGYYWITGRIDDMLNVSGHLLSTAEVESALVEH-EAIAEAAVVGHPHPVKGECLYCFVTLCDGYTF----SPTLTEELKKQIREKIGPIATPDYIQNAPGLPKTRSGKIMRRVLRKIAQND---HDLGDMSTVADPTVICQLFNHRCLTSQ----------------
			Leptonychotes weddellii	Weddell Seal	XP_006749413.1	KQPWPGIMRTVYGNHERFEATYFKKFP----GYYVTGDGCRRDQ-DGYYWITGRIDDMLNVSGHLLSTAEVESALVEH-EAIAEAAVVGHPHPVKGECLYCFVTLCDGYTF----SPTLTEELKKQIREKIGPIATPDYIQNAPGLPKTRSGKIMRRVLRKIAQND---HDLGDTSTVADPTVICQLFNHRCLTIQ----------------
			Orcinus orca	Killer Whale	XP_004272801.1	KQPWPGIMRTVYGNHERFETTYFKKFP----GYYVTGDGCRRDQ-DGYYWITGRIDDMLNVSGHLLSTAEVESALVEH-EAVAEAAVVGHPHPVKGECLYCFVTLCDGHTF----SSTLTEELKKQIREKIGPIATPDYIQNAPSLPKTRSGKIMRRVLRKIAQND---HDLGDVSTVADPSVITQLFNHRCLTIQ----------------
			Balaenoptera acutorostrata scammoni	Minke Whale	XP_007193303.1	KQPWPGIMRTVYGNHERFETTYFKKFP----GYYVTGDGCRRDQ-DGYYWITGRIDDMLNVSGHLLSTAEVESALVEH-EAVAEAAVVGHPHPVKGECLYCFVTLCDGHTF----SSTLTEELKKQIREKIGPIATPDYIQNAPSLPKTRSGKIMRRVLRKIAQND---HDLGDMSTVADPSVITQLFSHRCLTIQ----------------
			Physeter catodon	Sperm Whale	XP_007115414.1	KQPWPGIMRTVYGNHERFETTYFKKFP----GYYVTGDGCRRDQ-DGYYWITGRIDDMLNVSGHLLSTAEVESALVEH-EAVAEAAVVGHPHPVKGECLYCFVTLCDGHTF----SSTLTEELKKQIREKIGPIATPDYIQNAPSLPKTRSGKIMRRVLRKIAQND---HDLGDMSTVADPSVITQLFSHRCLTIQ----------------
			Lipotes vexillifer	Yangtze Dolphin	XP_007447849.1	KQPWPGIMRTVYGNHERFETTYFKKFP----GYYVTGDGCRRDQ-DGYYWITGRIDDMLNVSGHLLSTAEVESALVEH-EAVAEAAVVGHPHPVKGECLYCFVTLCDGHTF----SSTLTEELKKQIREKIGPIATPDYIQNAPSLPKTRSGKIMRRVLRKIAQND---HDLGDTSTVADPSVITQLFNHRCLTIQ----------------
			Bos taurus	Cow	NP_001098809.1	KQPWPGIMRTVYGNHERFETTYFKKFP----GYYVTGDGCRRDK-DGYYWITGRIDDMLNVSGHLLSTAEVESALVEH-KAVAEAAVVGHPHPVKGECLYCFVTLCDGHIF----SPALTEELKKQIREKIGPIATPDYIQNAPGLPKTRSGKIMRRVLRKIAQND---HDLGDTSTVVDPSIITQLFSHRCLTIQ----------------
			Sus scrofa	Pig	NP_001137167.1	KQPWPGIMRTVYGNHERFEATYFKKFP----GYYVTGDGCRRDK-DGYYWITGRIDDMLNVSGHLLSTAEVESALVEH-QAIAEAAVVGHPHPVKGECLYCFVTLRDGHIF----SPTLTEELKKQIREKIGPIATPDFIQNAPGLPKTRSGKIMRRVLRKIAQND---HDLGDTSTVADPSVITQLFSHRCQTIQ----------------
			Pantholops hodgsonii	Tibetan Antelope	*XP_005976902.1	KQPWPGIMRTVYGNHERFETTYFKKFP----GYYVTGDGCRRDK-DGYYWITGRIDDMLNVSGHLLSTAEVESALVEH-KAVAEAAVVGHPHPVKGECLYCFVTLCDGHVF----SPALTEELKKQIREKIGPIATPDYIQNAPGLPKTRSGKIMRRVLRKIAQND---HDLGDTSTVVDPSIITQLFSHRCLTIQ----------------
			Equus asinus	Donkey	XP_014706221.1	KQPWPGIMRTVYGNHERFETTYFKKFP----GYYVTGDGCRRDQ-DGYYWITGRIDDMLNVSGHLLSTAEVESALVEH-EAVAEAAVVSHPHPVKGECLYCFVTLCDGHTF----SPTLTEELKKQIREKIGPIATPDYIQNAPGLPKTRSGKIMRRVLRKIAQND---HDLGDTSTVADPSVICQLFSHRCLTIQ----------------
			Vicugna pacos	Alpaca	XP_006202685.1	KQPWPGIMRTVYGNHERFETTYFKKFP----GYYVTGDGCRRDQ-DGYYWITGRIDDMLNVSGHLLSTAEVESALVEH-EAVAEAAVVSHPHPVKGECLYCFVTLCDGHTF----SPTLTEELKKQIREKIGPIATPDYIQNAPGLPKTRSGKIMRRVLRKIAKND---HDLGDTSTVADPSVITQLFSHRCLTTQ----------------
			Equus caballus	Horse	XP_001501391.1	KQPWPGIMRTVYGNHERFETTYFKKFP----GYYVTGDGCRRDQ-DGYYWITGRIDDMLNVSGHLLSTAEVESALVEH-EAVAEAAVVSHPHPVKGECLYCFVTLCDGHTF----SPTLTEELKKQIREKIGPIATPDYIQNAPGLPKTRSGKIMRRVLRKIAQND---HDLGDMSTVADPSVIRQLFTHRCLTIQ----------------
			Loxodonta africana	African Savannah Elephant	XP_010589932.1	KQPWPGIVRTVYGNHARFETTYFKKFP----GYYVTGDGCRRDQ-DGYYWITGRIDDMLNVSGHLLSTAEVESALVEH-EAVIEAAVVGYPHPVKGECLYCFVTLRDGHTF----SPTLTEELKKQIREKIGPIATPDYIQNAPGLPKTRSGKIMRRVLRKIAQND---HELGDTSTMVDPSVISHLFSHRCLATQ----------------
			Camelus dromedarius	Arabian Camel	XP_010973460.1	KQPWPGIMRTVYGNHERFETTYFKKFP----GYYVTGDGCRRDQ-DGYYWITGRIDDMLNVSGHLLSTAEVESALVEH-EAVAEAAVVSHPHPVKGECLYCFVTLCDGHTF----SPTLTEELKKQIREKIGPIATPDYIQNAPGLPKTRSGKIMRRVLRKIAKND---HDLGDTSTVADPSVITQLFSHRCLTTQ----------------
			Camelus bactrianus	Bactrian Camel	XP_010959130.1	KQPWPGIMRTVYGNHERFETTYFKKFP----GYYVTGDGCRRDQ-DGYYWITGRIDDMLNVSGHLLSTAEVESALVEH-EAVAEAAVVSHPHPVKGECLYCFVTLCDGHTF----SPTLTEELKKQIREKIGPIATPDYIQNAPGLPKTRSGKIMRRVLRKIAKND---HDLGDTSTVADPSVITQLFSHRCLTTQ----------------
			Ovis aries	Sheep	XP_004014562.1	KQPWPGIMRTVYGNHERFETTYFKKFP----GYYVTGDGCRRDK-DGYYWITGRIDDMLNVSGHLLSTAEVESALVEH-KAVAEAAVVGHPHPVKGECLYCFVTLCDGHIF----SPALTEELKKQIREKIGPIATPDYIQNAPGLPKTRSGKIMRRVLRKIAQND---HDLGDTSTIVDPSIITQLFSHRCLTIQ----------------
			Felis catus	Cat	XP_003983637.1	KQPWPGIMRTVYGNHERFEATYFKKFP----GYYVTGDGCRRDR-DGYYWITGRIDDMLNVSGHLLSTAEVESALVEH-EAIAEAAVVGHPHPVKGECLYCFVTLCDGYTF----SPTLIEELKKQIREKIGPIATPDYIQNAPGLPKTRSGKIMRRVLRKIAQND---HDLGDTSTVADPTVICQLFNHRCLTIQ----------------
			Acinonyx jubatus	Cheetuh	XP_014926652.1	KQPWPGIMRTVYGNHERFEATYFKKFP----GYYVTGDGCRRDQ-DGYYWITGRIDDMLNVSGHLLSTAEVESALVEH-EAIAEAAVVGHPHPVKGECLYCFVTLCDGYTF----SPTLIEELKKQIREKIGPIATPDYIQNAPGLPKTRSGKIMRRVLRKIAQND---HDLGDTSTVADPTVICQLFNHRCLTIQ----------------
			Panthera tigris altaica	Siberian Tiger	XP_007073673.1	KQPWPGIMRTVYGNHERFEATYFKKFP----GYYVTGDGCRRDQ-DGYYWITGRIDDMLNVSGHLLSTAEVESALVEH-EAIAEAAVVGHPHPVKGECLYCFVTLCDGYTF----SPTLIEELKKQIREKIGPIATPDYIQNAPGLPKTRSGKIMRRVLRKIAQND---HDLGDTSTVADPTVICQLFNHRCLTIQ----------------
			Oryctolagus cuniculus	American Pika	XP_002710838.1	KQPWPGIMRTVYGNHSRFETTYFTKFP----GYYVTGDGCRRDQ-DGYYWITGRIDDMLNVSGHLLSTAEVESALVEH-EAVAEAAVVAHPHPVKGECLYCFVTLCDGHTF----NPTLTEELKKQIREKIGPIATPDYIQNAPGLPKTRSGKIMRRVLRKIAQND---HDLGDTSTVADPSVISHLFTHRCLTIQ----------------
			Rousettus aegyptiacus	Egyptian Rousette	XP_015981880.1	KQPWPGIMRTVYGNHERFETTYFKKFP----GYYVTGDGCRRDQ-DGYYWITGRIDDMLNVSGHLLSTAEVESALVEH-RAVAEAAVVSHPHPVKGECLYCFVTLCEGYTF----SPTLTEELKKQIREKIGPIATPDYIQNASGLPKTRSGKIMRRVLRKIAQND---HDLGDTSTVADPSVISQLFSHRCLTTQ----------------
			Pteropus alecto	Black Flying Fox	XP_006921804.1	KQPWPGIMRTVYGNHERFETTYFKKFP----GYYVTGDGCRRDQ-DGYYWITGRIDDMLNVSGHLLSTAEVESALVEH-QAVAEAAVVSHPHPVKGECLYCFVTLCEGYTF----SPTLTEELKKQIREKIGPIATPDYIQNAPGLPKTRSGKIMRRVLRKIAQND---HDLGDTSTVADPSVISQLFSHRCLTTQ----------------
			Pteropus vampyrus	Large Flying Fox	XP_011376611.1	KQPWPGIMRTVYGNHERFETTYFKKFP----GYYVTGDGCRRDQ-DGYYWITGRIDDMLNVSGHLLSTAEVESALVEH-QAVAEAAVVSHPHPVKGECLYCFVTLCEGYTF----SPTLTEELKKQIREKIGPIATPDYIQNAPGLPKTRSGKIMRRVLRKIAQND---HDLGDTSTVADPSVISQLFSHRCLTTQ----------------
			Myotis lucifugus	Little Brown Bat	XP_006089501.1	KQPWPGIMRTIYGNHERFETTYFKKFP----GYYVTGDGCRRDQ-DGYYWITGRIDDMLNVSGHLLSTAEVESALVEH-KAIAEAAVVSHPHPVKGECLYCFVTLCDGYTF----SSTLTEELKKQIREKIGPIATPDYIQNAPGLPKTRSGKIMRRVLRKIAQND---HDLGDISTVADPSVISQLFSHRCLTVQ----------------
			Eptesicus fuscus	Big Brown Bat	XP_008147925.1	KQPWPGIMRTVYGDHERFETTYFKKFP----GYYVTGDGCRRDQ-DGYYWITGRIDDMLNVSGHLLSTAEVESALVEH-KAIAEAAVVSHPHPVKGECLYCFVTLCDGYTF----SSTLTEELKKQIREKIGPIATPDYIQNAPSLPKTRSGKIMRRVLRKIAQND---HDLGDTSTVADPSVISQLFSHRCLTVQ----------------
			Miniopterus natalensis	Lnatal Long-Fingered Bat	XP_016068656.1	KQPWPGIMRTIYGNHERFETTYFKKFP----GYYVTGDGCRRDQ-DGYYWITGRIDDMLNVSGHLLSTAEVESALVEH-QAIAEAAVVSHPHPVKGECLYCFVTLCDGYAF----SPTLTEELKKQIREKIGPIATPDYIQNAPGLPKTRSGKIMRRVLRKIAQND---HDLGDTSTVADPSVINQLFSHRCLTIQ----------------
			Erinaceus europaeus	European Hedgehog	XP_016043443.1	KQPWPGIMRTVYGNHERFETTYFKKFP----GYYMTGDGCRRDQ-DGYYWITGRIDDMLNVSGHLLSTAEVESALVEH-EAVAEAAVVGHPHSVKGECLYCFVTLCDGHTF----STTLSQELKKQIREKIGPIATPDYIQNAPGLPKTRSGKIMRRVLRKIAQND---HNLGDTSTVADPSVISQLFSDRCLTT-----------------
			Echinops telfairi	Small Madagascar Hedgehog	XP_012863549.1	KQPWPGIMRTVYGNHGRFETTYFKKFP----GYYVTGDGCRRDQ-DGYYWITGRIDDMLNVSGHLLSTAEVESALVEH-EAVAEAAVVGHPHPVKGECLYCFVTLCDGHTF----SPTLKEELKKQIREKIGPIATPDYIQNAPGLPKTRSGKIMRRVLRKIAQND---HDLGDTSTVADPSVISHLFSHRCLVTQ----------------
			Sarcophilus harrisii	Tasmanian Devil	XP_003756977.1	KQPWPGIMRTVYGNHERFEATYFRKFP----GYYVTGDGCRRDK-DGYYWITGRIDDMLNVSGHLLSTAEVESALVEH-KAIAEAAVVSHPHPVKGECLYCFVTLREGYAF----TPTLTEELKKQVREKISPIATPDYIQNAPGLPKTRSGKIMRRVLRKIAQND---HDLGDTSTVADQSVIGHLFSHRCQTVL----------------
			Monodelphis domestica	Gray Short-Tailed Opossum	XP_007474294.1	KQPWPGIMRTVYGNHERFEATYFRKFP----GYYVTGDGCRRDE-DGYYWITGRIDDMLNVSGHLLSTAEVESALVEH-KAIAEAAVVSHPHPVKGECLYCFVTLREGHAF----TPALAEELKKQVREKISPIATPDYIQNAPGLPKTRSGKIMRRVLRKIAQND---HDLGDTSTVADQSVISHLFSHRCQTAL----------------
