# Supplementary material for: Mammalian acetate-dependent acetyl CoA synthetase 2 contains multiple protein destabilization and masking elements
Source: J Biol Chem. 2021 Jul 31;297(3):101037. doi: 10.1016/j.jbc.2021.101037 (PMC8405932; doi:10.1016/j.jbc.2021.101037)
Supplement: Supporting data S2 [file mmc2.xlsx]

## Sheet: Mice_Hct_RNA
Sample Number	Final Group	Harvest Group	Number	Acss2 Genotype	Gender	DOB	Treatment	Baseline Date	Baseline Weight (g)	Baseline Eye Hct/RBC Length	Baseline Eye Hct/Total Length	Baseline Eye Hct	Average Baseline Eye Hct	Harvest Date	Harvest Weight (g)	Harvest Eye Hct/RBC Length	Harvest Eye Hct/Total Length	Harvest Eye Hct	Average Harvest Eye Hct	Kidney RNA (ng/uL)	Kidney RNA (uL/0.5 ug)	Liver RNA (ng/uL)	Liver RNA (uL/0.5 ug)
1	WT Control	1	27221	WT	M	02.22.15	Control	04.20.15	22.7	8	16	50	50	04.28.15	20.4	8	17	47.0588	50	272.66	1.83379	662.15	0.755116
										9	18	50				9	17	52.9412
2	WT Control	2	27244	WT	M	03.01.15	Control	04.20.15	25.5	8	17	47.0588	44.958	04.29.15	23.1	7	14	50	50	470.07	1.06367	444.15	1.12575
										9	21	42.8571				8	16	50
3	WT Control	6	27299	WT	M	03.22.15	Control	05.12.15	24.1	6	12	50	48.5294	05.19.15	21.6	12	24	50	50	150.47	3.32292	639.34	0.782056
										8	17	47.0588				9	18	50
4	WT Control	18	27860	WT	M	07.14.15	Control	09.13.15	23.4	10	20	50	48.6842	09.17.15	19.9	7	16	43.75	45.4044	209.78	2.38345	560.65	0.891822
										9	19	47.3684				8	17	47.0588
5	WT Control	3	27238	WT	F	03.01.15	Control	04.20.15	22.3	9	18	50	50	04.30.15	20.2	8	16	50	50	395.72	1.26352	742.38	0.67351
										9	18	50				8	16	50
6	WT Control	4	27250	WT	F	03.03.15	Control	04.20.15	17.5	8	17	47.0588	47.0588	05.01.15	16	10	19	52.6316	51.3158	286.52	1.74508	641	0.780031
										8	17	47.0588				10	20	50
7	WT Control	6	27303	WT	F	03.22.15	Control	05.12.15	16.7	9	18	50	50	05.19.15	14.4	9	18	50	50	158.03	3.16396	685.17	0.729746
										9	18	50				9	19	47.3684
8	WT Control	18	27881	WT	F	07.13.15	Control	09.13.15	19.6	10	19	52.6316	51.3158	09.17.15	16.8	8	18	44.4444	44.4444	139.29	3.58963	800.14	0.624891
										9	18	50				8	18	44.4444
												Mean	48.8183					Mean	48.8956
												SD	2.0187					SD	2.50591
17	PM Control	13	27766	PM HOM	M	06.01.15	Control	08.04.15	23.8	8	16	50	48.5294	08.04.15	23.8	8	16	50	48.5294	312.6	1.59949	525.51	0.951457
										8	17	47.0588				8	17	47.0588
18	PM Control	15	27841	PM HOM	M	07.06.15	Control	08.27.15	22.2	8	17	47.0588	47.2136	08.31.15	19.6	7	16	43.75	43.75	222.51	2.24709	463.62	1.07847
										9	19	47.3684				7	16	43.75
19	PM Control	23	27971	PM HOM	M	07.26.15	Control	09.30.15	24	10	20	50	48.6842	09.30.15	24	10	20	50	48.6842	237.66	2.10385	474.48	1.05379
										9	19	47.3684				9	19	47.3684
20	PM Control	23	27972	PM HOM	M	07.26.15	Control	09.30.15	24.3	13	26	50	49.1935	09.30.15	24.3	13	26	50	49.1935	296.25	1.68776	306.43	1.63169
										15	31	48.3871				15	31	48.3871
21	PM Control	23	27999	PM HOM	F	08.08.15	Control	09.30.15	18.9	11	24	45.8333	46.6009	09.30.15	18.9	11	24	45.8333	46.6009	351.04	1.42434	369.31	1.35388
										9	19	47.3684				9	19	47.3684
22	PM Control	14	27781	PM HOM	F	06.19.15	Control	08.14.15	19.4	10	19	52.6316	51.3158	08.24.15	16.3	8	16	50	50	197.75	2.52845	184.6	2.70856
										9	18	50				8	16	50
23	PM Control	19	27866	PM HOM	F	07.14.15	Control	09.13.15	19.2	8	17	47.0588	47.0588	09.18.15	16	7	15	46.6667	45.2083	177.94	2.80994	312.54	1.5998
										8	17	47.0588				7	16	43.75
24	PM Control	20	27885	PM HOM	F	07.20.15	Control	09.18.15	18	8	16	50	50	09.22.15	15.9	9	19	47.3684	46.6009	251.91	1.98484	491.9	1.01647
										9	18	50				11	24	45.8333
												Mean	48.5745					Mean	47.3209
												SD	1.60305					SD	2.14658
Sample Number	Final Group	Harvest Group	Number	Acss2 ED/PM	Gender	DOB	Treatment	Baseline Date	Baseline Weight (g)	Baseline Eye Hct/RBC Length	Baseline Eye Hct/Total Length	Baseline Eye Hct	Average Baseline Eye Hct	Harvest Date	Harvest Weight (g)	Harvest Eye Hct/RBC Length	Harvest Eye Hct/Total Length	Harvest Eye Hct	Average Harvest Eye Hct	Kidney RNA (ng/uL)	Kidney RNA (uL/0.5 ug)	Liver RNA (ng/uL)	Liver RNA (uL/0.5 ug)
49	WT PHZ	9	27325	WT	M	04.17.15	PHZ	06.08.15	19.2	8	16	50	50	06.19.15	18.5	3	14	21.4286	21.8254	443.71	1.12686	414.69	1.20572
										8	16	50				4	18	22.2222
50	WT PHZ	15	27795	WT	M	06.24.15	PHZ	08.27.15	23.6	10	20	50	51.087	08.31.15	20.5	3	16	18.75	21.1397	457.32	1.09333	303.78	1.64593
										12	23	52.1739				4	17	23.5294
51	WT PHZ	15	27798	WT	M	06.24.15	PHZ	08.27.15	25	9	18	50	50	08.31.15	21.1	3	15	20	21.1111	472.81	1.05751	416.64	1.20008
										10	20	50				4	18	22.2222
52	WT PHZ	16	27816	WT	M	07.04.15	PHZ	08.30.15	24.2	9	18	50	48.5294	09.03.15	21.4	4	17	23.5294	22.291	557.42	0.89699	355.17	1.40778
										8	17	47.0588				4	19	21.0526
53	WT PHZ	8	27313	WT	F	03.28.15	PHZ	05.18.15	15	7	15	46.6667	46.8627	05.29.15	14.9	5	18	27.7778	26.3889	472.96	1.05717	378.58	1.32072
										8	17	47.0588				4	16	25
54	WT PHZ	16	27857	WT	F	07.06.15	PHZ	08.30.15	16.5	8	16	50	48.5294	09.03.15	13.7	4	20	20	20.5263	366.56	1.36403	331.3	1.50921
										8	17	47.0588				4	19	21.0526
55	WT PHZ	16	27819	WT	F	07.04.15	PHZ	08.30.15	17.7	9	19	47.3684	47.4937	09.03.15	14.6	4	21	19.0476	19.5238	432.22	1.15682	433.54	1.1533
										10	21	47.619				5	25	20
56	WT PHZ	20	27933	WT	F	07.21.15	PHZ	09.18.15	17.8	11	23	47.8261	46.6403	09.22.15	12.8	4	18	22.2222	21.1111	406.73	1.22932	186.5	2.68097
										10	22	45.4545				4	20	20
												Mean	48.6428					Mean	21.7397
												SD	1.61168					SD	2.05144
65	PM PHZ	17	27803	PM HOM	M	06.29.15	PHZ	09.01.15	26.3	12	24	50	48.6842	09.10.15	23.2	4	17	23.5294	24.9226	351.52	1.42239	488.66	1.02321
										9	19	47.3684				5	19	26.3158
66	PM PHZ	8	27308	PM HOM	M	03.28.15	PHZ	05.18.15	20.8	8	17	47.0588	48.5294	05.29.15	19.6	3	16	18.75	20.4861	465.78	1.07347	377.12	1.32584
										9	18	50				4	18	22.2222
67	PM PHZ	8	27305	PM HOM	M	03.28.15	PHZ	05.18.15	20.3	9	18	50	51.3158	05.29.15	19.9	4	17	23.5294	24.2647	444.14	1.12577	435.91	1.14703
										10	19	52.6316				4	16	25
68	PM PHZ	24	27882	PM HOM	M	07.20.15	PHZ	10.01.15	24.1	9	18	50	50	10.05.15	18.4	5	20	25	25.5435	378.9	1.31961	484.83	1.03129
										13	26	50				6	23	26.087
69	PM PHZ	24	28005	PM HOM	F	08.09.15	PHZ	10.01.15	13	9	19	47.3684	47.3684	10.05.15	11.1	4	20	20	19.375	243.18	2.05609	373.53	1.33858
										9	19	47.3684				3	16	18.75
70	PM PHZ	15	27843	PM HOM	F	07.06.15	PHZ	08.27.15	15.5	9	18	50	50	08.31.15	13.4	4	18	22.2222	22.4747	315.3	1.58579	194.27	2.57374
										9	18	50				5	22	22.7273
71	PM PHZ	15	27853	PM HOM	F	07.06.15	PHZ	08.27.15	18.6	9	19	47.3684	48.6842	08.31.15	16	6	23	26.087	25.0435	510.51	0.979413	249.96	2.00032
										8	16	50				6	25	24
72	PM PHZ	22	27977	PM HOM	F	07.26.15	PHZ	09.24.15	20	11	23	47.8261	50.2288	09.28.15	16.7	4	20	20	20.5263	428.98	1.16556	222.77	2.24447
										10	19	52.6316				4	19	21.0526
												Mean	49.3514					Mean	22.8296
												SD	1.25175					SD	2.43674

## Sheet: mCyclB_mEpo_Kidney_raw data
Well	Kidney Sample	Detector Name	Ct	Ct Mean		Kidney Sample	Treatment	Mouse Number	Detector	Ct Mean		Well	Kidney Sample	Detector Name	Ct	Ct Mean		Kidney Sample	Treatment	Mouse Number	Detector	Ct Mean
25	1C	mCyclB	27.1667	26.5057		1C	WT Control	27221	mCyclB	26.5057		1	1	mEpo	39.6728	38.4943		1	WT Control	27221	mEpo	38.4943
26		mCyclB	25.8447			2C	WT Control	27244	mCyclB	24.6809		2		mEpo	37.259			2	WT Control	27244	mEpo	39.7533
27	2C	mCyclB	24.9611	24.6809		3C	WT Control	27299	mCyclB	23.9552		3		mEpo	38.551			3	WT Control	27299	mEpo	35.2613
28		mCyclB	24.4008			4C	WT Control	27860	mCyclB	25.0969		4	2	mEpo	37.6051	39.7533		4	WT Control	27860	mEpo	35.3768
29	3C	mCyclB	24.3127	23.9552		5C	WT Control	27238	mCyclB	25.4513		5		mEpo	41.2632			5	WT Control	27238	mEpo	33.5918
30		mCyclB	23.5977			6C	WT Control	27250	mCyclB	27.9479		6		mEpo	40.3916			6	WT Control	27250	mEpo	38.0876
31	4C	mCyclB	25.8812	25.0969		7C	WT Control	27303	mCyclB	24.5972		7	3	mEpo	32.3053	35.2613		7	WT Control	27303	mEpo	36.1528
32		mCyclB	24.3126			8C	WT Control	27881	mCyclB	24.9293		8		mEpo	37.1501			8	WT Control	27881	mEpo	39.8307
33	5C	mCyclB	25.8454	25.4513								9		mEpo	36.3285
34		mCyclB	25.0572									10	4	mEpo	37.8052	35.3768
35	6C	mCyclB	28.1764	27.9479								11		mEpo	Undetermined
36		mCyclB	27.7194									12		mEpo	32.9484
37	7C	mCyclB	25.0989	24.5972								13	5	mEpo	34.7839	33.5918
38		mCyclB	24.0955									14		mEpo	33.3181
39	8C	mCyclB	25.4907	24.9293								15		mEpo	32.6733
40		mCyclB	24.3678									16	6	mEpo	37.009	38.0876
												17		mEpo	42.0122
												18		mEpo	35.2417
												19	7	mEpo	35.3957	36.1528
												20		mEpo	Undetermined
												21		mEpo	36.91
												22	8	mEpo	38.0208	39.8307
												23		mEpo	39.271
												24		mEpo	42.2002
81	17C	mCyclB	24.2014	24.0129		17C	PM Control	27766	mCyclB	24.0129		97	17	mEpo	Undetermined	38.6034		17	PM Control	27766	mEpo	38.6034
82		mCyclB	23.8244			18C	PM Control	27841	mCyclB	24.3157		98		mEpo	36.4812			18	PM Control	27841	mEpo	36.1407
83	18C	mCyclB	24.289	24.3157		19C	PM Control	27971	mCyclB	24.2433		99		mEpo	40.7256			19	PM Control	27971	mEpo	32.4984
84		mCyclB	24.3425			20C	PM Control	27972	mCyclB	23.6311		100	18	mEpo	40.3996	36.1407		20	PM Control	27972	mEpo	33.273
85	19C	mCyclB	24.2234	24.2433		21C	PM Control	27999	mCyclB	24.2244		101		mEpo	33.6637			21	PM Control	27999	mEpo	36.5546
86		mCyclB	24.2633			22C	PM Control	27781	mCyclB	24.7025		102		mEpo	34.3589			22	PM Control	27781	mEpo	37.9506
87	20C	mCyclB	23.7327	23.6311		23C	PM Control	27866	mCyclB	24.7618		103	19	mEpo	32.1071	32.4984		23	PM Control	27866	mEpo	38.9693
88		mCyclB	23.5295			24C	PM Control	27885	mCyclB	24.5352		104		mEpo	Undetermined			24	PM Control	27885	mEpo	36.5358
89	21C	mCyclB	24.487	24.2244								105		mEpo	32.8897
90		mCyclB	23.9617									106	20	mEpo	34.9672	33.273
91	22C	mCyclB	25.2268	24.7025								107		mEpo	32.1837
92		mCyclB	24.1781									108		mEpo	32.668
93	23C	mCyclB	25.0901	24.7618								109	21	mEpo	41.2565	36.5546
94		mCyclB	24.4334									110		mEpo	36.5677
95	24C	mCyclB	24.7332	24.5352								111		mEpo	31.8397
96		mCyclB	24.3372									112	22	mEpo	36.3933	37.9506
												113		mEpo	41.4604
												114		mEpo	35.998
												115	23	mEpo	42.6209	38.9693
												116		mEpo	35.6465
												117		mEpo	38.6405
												118	24	mEpo	Undetermined	36.5358
												119		mEpo	39.0456
												120		mEpo	34.026
Well	Kidney Sample	Detector Name	Ct	Ct Mean		Kidney Sample	Treatment	Mouse Number	Detector	Ct Mean		Well	Kidney Sample	Detector Name	Ct	Ct Mean		Kidney Sample	Treatment	Mouse Number	Detector	Ct Mean
217	49C	mCyclB	24.9691	24.3828		49C	WT PHZ	27325	mCyclB	24.3828		289	49	mEpo	28.3368	28.6788		49	WT PHZ	27325	mEpo	28.6788
218		mCyclB	23.7966			50C	WT PHZ	27795	mCyclB	25.1042		290		mEpo	29.094			50	WT PHZ	27795	mEpo	27.4362
219	50C	mCyclB	25.3871	25.1042		51C	WT PHZ	27798	mCyclB	25.4157		291		mEpo	28.6056			51	WT PHZ	27798	mEpo	27.4099
220		mCyclB	24.8213			52C	WT PHZ	27816	mCyclB	25.5298		292	50	mEpo	27.6386	27.4362		52	WT PHZ	27816	mEpo	28.07
221	51C	mCyclB	25.969	25.4157		53C	WT PHZ	27313	mCyclB	25.3258		293		mEpo	27.6701			53	WT PHZ	27313	mEpo	28.5119
222		mCyclB	24.8624			54C	WT PHZ	27857	mCyclB	26.7897		294		mEpo	27.0001			54	WT PHZ	27857	mEpo	29.767
223	52C	mCyclB	25.908	25.5298		55C	WT PHZ	27819	mCyclB	26.3881		295	51	mEpo	27.4772	27.4099		55	WT PHZ	27819	mEpo	28.5852
224		mCyclB	25.1517			56C	WT PHZ	27933	mCyclB	27.1297		296		mEpo	27.4353			56	WT PHZ	27933	mEpo	30.3348
225	53C	mCyclB	25.5714	25.3258								297		mEpo	27.3172
226		mCyclB	25.0802									298	52	mEpo	27.9105	28.07
227	54C	mCyclB	26.8359	26.7897								299		mEpo	28.4933
228		mCyclB	26.7435									300		mEpo	27.8063
229	55C	mCyclB	26.7964	26.3881								301	53	mEpo	29.0401	28.5119
230		mCyclB	25.9798									302		mEpo	28.3697
231	56C	mCyclB	27.2893	27.1297								303		mEpo	28.1258
232		mCyclB	26.9701									304	54	mEpo	29.3168	29.767
												305		mEpo	30.7231
												306		mEpo	29.261
												307	55	mEpo	28.9705	28.5852
												308		mEpo	28.7954
												309		mEpo	27.9896
												310	56	mEpo	30.5961	30.3348
												311		mEpo	30.709
												312		mEpo	29.6993
273	65C	mCyclB	24.2913	24.2305		65C	PM PHZ	27803	mCyclB	24.2305		379	65	mEpo	30.6934	30.3843		65	PM PHZ	27803	mEpo	30.3843
274		mCyclB	24.1697			66C	PM PHZ	27308	mCyclB	25.581		380		mEpo	29.8919			66	PM PHZ	27308	mEpo	29.3238
275	66C	mCyclB	25.2278	25.581		67C	PM PHZ	27305	mCyclB	25.3141		381		mEpo	30.5677			67	PM PHZ	27305	mEpo	30.0698
276		mCyclB	25.9343			68C	PM PHZ	27882	mCyclB	24.9792		382	66	mEpo	29.2645	29.3238		68	PM PHZ	27882	mEpo	31.8814
277	67C	mCyclB	25.4246	25.3141		69C	PM PHZ	28005	mCyclB	25.1976		383		mEpo	28.7679			69	PM PHZ	28005	mEpo	30.3536
278		mCyclB	25.2036			70C	PM PHZ	27843	mCyclB	25.7084		384		mEpo	29.9391			70	PM PHZ	27843	mEpo	28.8409
279	68C	mCyclB	25.0498	24.9792		71C	PM PHZ	27853	mCyclB	25.5216		361	67	mEpo	30.314	30.0698		71	PM PHZ	27853	mEpo	30.3998
280		mCyclB	24.9086			72C	PM PHZ	27977	mCyclB	25.676		362		mEpo	29.4638			72	PM PHZ	27977	mEpo	30.0435
281	69C	mCyclB	24.9235	25.1976								363		mEpo	30.4317
282		mCyclB	25.4716									364	68	mEpo	31.5247	31.8814
283	70C	mCyclB	25.9189	25.7084								365		mEpo	31.2446
284		mCyclB	25.4979									366		mEpo	32.8749
285	71C	mCyclB	25.5541	25.5216								367	69	mEpo	29.6827	30.3536
286		mCyclB	25.4891									368		mEpo	30.2327
287	72C	mCyclB	25.6531	25.676								369		mEpo	31.1456
288		mCyclB	25.6988									370	70	mEpo	28.7464	28.8409
												371		mEpo	28.8535
												372		mEpo	28.9229
												373	71	mEpo	30.8935	30.3998
												374		mEpo	29.7654
												375		mEpo	30.5405
												376	72	mEpo	30.0979	30.0435
												377		mEpo	30.2798
												378		mEpo	29.7528

## Sheet: qPCR mEpo_Kidney
Kidney Sample	Treatment	Sample Name	mCyclB Mean Qty	mEpo Mean Qty	delta Ct	normalizer delta CT	ddCt	Relative levels
1	WT Control	27221	26.5057	38.4943	11.9886	11.673	0.31556	0.803539		mean	Con	PHZ		t-Test: Paired Two Sample for Means
2	WT Control	27244	24.6809	39.7533	15.0724	11.673	3.39937	0.0947739		WT	2.55903	504.421
3	WT Control	27299	23.9552	35.2613	11.3061	11.673	-0.366924	1.2896		PM	2.21832	146.385			Variable 1	Variable 2
4	WT Control	27860	25.0969	35.3768	10.2799	11.673	-1.39314	2.6265						Mean	2.55903	2.21832
5	WT Control	27238	25.4513	33.5918	8.14046	11.673	-3.53256	11.5719		SEM	Con	PHZ		Variance	14.3289	13.3677
6	WT Control	27250	27.9479	38.0876	10.1398	11.673	-1.53326	2.89439		WT	1.33833	77.0831		Observations	8	8
7	WT Control	27303	24.5972	36.1528	11.5556	11.673	-0.117418	1.08479		PM	1.29266	40.0661		Pearson Correlation	-0.125135
8	WT Control	27881	24.9293	39.8307	14.9014	11.673	3.22837	0.1067						Hypothesized Mean Difference	0
	mean				11.673			2.55903						df	7
	n				8			8						t Stat	0.172632
	STD				2.36029			3.78536						P(T<=t) one-tail	0.433913
	SEM				0.834488			1.33833						t Critical one-tail	1.89458
17	PM Control	27766	24.0129	38.6034	14.5905	11.673	2.91749	0.132357						P(T<=t) two-tail	0.867826
18	PM Control	27841	24.3157	36.1407	11.825	11.673	0.151981	0.900014						t Critical two-tail	2.36462
19	PM Control	27971	24.2433	32.4984	8.25513	11.673	-3.41789	10.6878
20	PM Control	27972	23.6311	33.273	9.64186	11.673	-2.03116	4.08732
21	PM Control	27999	24.2244	36.5546	12.3303	11.673	0.657286	0.63407
22	PM Control	27781	24.7025	37.9506	13.2481	11.673	1.5751	0.335619
23	PM Control	27866	24.7618	38.9693	14.2075	11.673	2.5345	0.172599
24	PM Control	27885	24.5352	36.5358	12.0006	11.673	0.327604	0.796859
	mean				12.0124			2.21832
	n				8			8
	STD				2.1668			3.65618
	SEM				0.766078			1.29266
49	WT PHZ	27325	24.3828	28.6788	4.29597	11.673	-7.37704	166.23						t-Test: Paired Two Sample for Means
50	WT PHZ	27795	25.1042	27.4362	2.33202	11.673	-9.34099	648.512
51	WT PHZ	27798	25.4157	27.4099	1.99416	11.673	-9.67885	819.642							Variable 1	Variable 2
52	WT PHZ	27816	25.5298	28.07	2.54021	11.673	-9.1328	561.367						Mean	504.421	146.385
53	WT PHZ	27313	25.3258	28.5119	3.18605	11.673	-8.48696	358.781						Variance	47534.4	12842.3
54	WT PHZ	27857	26.7897	29.767	2.97724	11.673	-8.69577	414.657						Observations	8	8
55	WT PHZ	27819	26.3881	28.5852	2.19709	11.673	-9.47593	712.096						Pearson Correlation	0.0682598
56	WT PHZ	27933	27.1297	30.3348	3.20506	11.673	-8.46795	354.085						Hypothesized Mean Difference	0
	mean				2.84098			504.421						df	7
	n				8			8						t Stat	4.24151
	STD				0.74339			218.024						P(T<=t) one-tail	0.00191656
	SEM				0.262828			77.0831						t Critical one-tail	1.89458
65	PM PHZ	27803	24.2305	30.3843	6.1538	11.673	-5.51921	45.8616						P(T<=t) two-tail	0.00383313
66	PM PHZ	27308	25.581	29.3238	3.74282	11.673	-7.93019	243.908						t Critical two-tail	2.36462
67	PM PHZ	27305	25.3141	30.0698	4.75576	11.673	-6.91726	120.865
68	PM PHZ	27882	24.9792	31.8814	6.90221	11.673	-4.77081	27.2995
69	PM PHZ	28005	25.1976	30.3536	5.15606	11.673	-6.51695	91.5792
70	PM PHZ	27843	25.7084	28.8409	3.13254	11.673	-8.54048	372.34
71	PM PHZ	27853	25.5216	30.3998	4.87814	11.673	-6.79487	111.035
72	PM PHZ	27977	25.676	30.0435	4.3675	11.673	-7.30551	158.19
	mean				4.8861			146.385
	n				8			8
	STD				1.21964			113.324
	SEM				0.431209			40.0661

## Sheet: mCyclB_mEpo_Liver_raw data
Well	Liver Sample	Detector Name	Ct	Ct Mean		Liver Sample	Treatment	Mouse Number	Detector	Ct Mean		Well	Liver Sample	Detector Name	Ct	Ct Mean		Liver Sample	Treatment	Mouse Number	Detector	Ct Mean
25	1C	mCyclB	22.9661	22.7583		1C	WT Control	27221	mCyclB	22.7583		1	L1	mEpo	Undetermined	#DIV/0!		1	WT Control	27221	mEpo	#DIV/0!
26		mCyclB	22.5506			2C	WT Control	27244	mCyclB	23.5471		2		mEpo	Undetermined			2	WT Control	27244	mEpo	#DIV/0!
27	2C	mCyclB	24.008	23.5471		3C	WT Control	27299	mCyclB	22.6756		3		mEpo	Undetermined			3	WT Control	27299	mEpo	#DIV/0!
28		mCyclB	23.0862			4C	WT Control	27860	mCyclB	23.4543		4	L2	mEpo	Undetermined	#DIV/0!		4	WT Control	27860	mEpo	#DIV/0!
29	3C	mCyclB	23.0009	22.6756		5C	WT Control	27238	mCyclB	23.0605		5		mEpo	Undetermined			5	WT Control	27238	mEpo	#DIV/0!
30		mCyclB	22.3502			6C	WT Control	27250	mCyclB	23.1092		6		mEpo	Undetermined			6	WT Control	27250	mEpo	#DIV/0!
31	4C	mCyclB	23.7653	23.4543		7C	WT Control	27303	mCyclB	23.5763		7	L3	mEpo	Undetermined	#DIV/0!		7	WT Control	27303	mEpo	#DIV/0!
32		mCyclB	23.1432			8C	WT Control	27881	mCyclB	23.0939		8		mEpo	Undetermined			8	WT Control	27881	mEpo	41.3717
33	5C	mCyclB	23.2506	23.0605								9		mEpo	Undetermined
34		mCyclB	22.8703									10	L4	mEpo	Undetermined	#DIV/0!
35	6C	mCyclB	23.4804	23.1092								11		mEpo	Undetermined
36		mCyclB	22.7379									12		mEpo	Undetermined
37	7C	mCyclB	23.7628	23.5763								13	L5	mEpo	Undetermined	#DIV/0!
38		mCyclB	23.3897									14		mEpo	Undetermined
39	8C	mCyclB	23.3775	23.0939								15		mEpo	Undetermined
40		mCyclB	22.8102									16	L6	mEpo	Undetermined	#DIV/0!
												17		mEpo	Undetermined
												18		mEpo	Undetermined
												19	L7	mEpo	Undetermined	#DIV/0!
												20		mEpo	Undetermined
												21		mEpo	Undetermined
												22	L8	mEpo	41.3717	41.3717
												23		mEpo	Undetermined
												24		mEpo	Undetermined
81	17C	mCyclB	23.0858	22.7627		17C	PM Control	27766	mCyclB	22.7627		97	L17	mEpo	Undetermined	#DIV/0!		17	PM Control	27766	mEpo	#DIV/0!
82		mCyclB	22.4397			18C	PM Control	27841	mCyclB	23.3332		98		mEpo	Undetermined			18	PM Control	27841	mEpo	#DIV/0!
83	18C	mCyclB	23.7233	23.3332		19C	PM Control	27971	mCyclB	23.4211		99		mEpo	Undetermined			19	PM Control	27971	mEpo	40.1675
84		mCyclB	22.943			20C	PM Control	27972	mCyclB	22.5376		100	L18	mEpo	Undetermined	#DIV/0!		20	PM Control	27972	mEpo	37.5845
85	19C	mCyclB	23.8071	23.4211		21C	PM Control	27999	mCyclB	21.527		101		mEpo	Undetermined			21	PM Control	27999	mEpo	#DIV/0!
86		mCyclB	23.0352			22C	PM Control	27781	mCyclB	22.7428		102		mEpo	Undetermined			22	PM Control	27781	mEpo	39.5949
87	20C	mCyclB	23.5619	22.5376		23C	PM Control	27866	mCyclB	23.493		103	L19	mEpo	Undetermined	40.1675		23	PM Control	27866	mEpo	#DIV/0!
88		mCyclB	21.5132			24C	PM Control	27885	mCyclB	23.6322		104		mEpo	Undetermined			24	PM Control	27885	mEpo	37.2087
89	21C	mCyclB	21.6409	21.527								105		mEpo	40.1675
90		mCyclB	21.413									106	L20	mEpo	37.0857	37.5845
91	22C	mCyclB	22.8684	22.7428								107		mEpo	38.2445
92		mCyclB	22.6173									108		mEpo	37.4234
93	23C	mCyclB	23.6357	23.493								109	L21	mEpo	Undetermined	#DIV/0!
94		mCyclB	23.3504									110		mEpo	Undetermined
95	24C	mCyclB	24.7729	23.6322								111		mEpo	Undetermined
96		mCyclB	22.4915									112	L22	mEpo	Undetermined	39.5949
												113		mEpo	39.5949
												114		mEpo	Undetermined
												115	L23	mEpo	Undetermined	#DIV/0!
												116		mEpo	Undetermined
												117		mEpo	Undetermined
												118	L24	mEpo	37.2087	37.2087
												119		mEpo	Undetermined
												120		mEpo	Undetermined
Well	Liver Sample	Detector Name	Ct	Ct Mean		Liver Sample	Treatment	Mouse Number	Detector	Ct Mean		Well	Liver Sample	Detector Name	Ct	Ct Mean		Liver Sample	Treatment	Mouse Number	Detector	Ct Mean
217	49C	mCyclB	23.0932	22.8422		49C	WT PHZ	27325	mCyclB	22.8422		289	49	mEpo	33.7973	33.3568		49	WT PHZ	27325	mEpo	33.3568
218		mCyclB	22.5912			50C	WT PHZ	27795	mCyclB	23.8607		290		mEpo	34.0826			50	WT PHZ	27795	mEpo	29.376
219	50C	mCyclB	24.4113	23.8607		51C	WT PHZ	27798	mCyclB	23.9072		291		mEpo	33.3568			51	WT PHZ	27798	mEpo	28.5725
220		mCyclB	23.3102			52C	WT PHZ	27816	mCyclB	23.8278		292	50	mEpo	29.3278	29.376		52	WT PHZ	27816	mEpo	28.791
221	51C	mCyclB	24.0816	23.9072		53C	WT PHZ	27313	mCyclB	22.9359		293		mEpo	29.4727			53	WT PHZ	27313	mEpo	28.3954
222		mCyclB	23.7329			54C	WT PHZ	27857	mCyclB	22.2035		294		mEpo	29.3277			54	WT PHZ	27857	mEpo	27.6802
223	52C	mCyclB	24.1852	23.8278		55C	WT PHZ	27819	mCyclB	23.5873		295	51	mEpo	28.495	28.5725		55	WT PHZ	27819	mEpo	27.6823
224		mCyclB	23.4704			56C	WT PHZ	27933	mCyclB	23.0932		296		mEpo	28.592			56	WT PHZ	27933	mEpo	28.5842
225	53C	mCyclB	23.1208	22.9359								297		mEpo	28.6305
226		mCyclB	22.7511									298	52	mEpo	28.972	28.791
227	54C	mCyclB	22.6783	22.2035								299		mEpo	28.8656
228		mCyclB	21.7288									300		mEpo	28.5355
229	55C	mCyclB	24.0778	23.5873								301	53	mEpo	28.6596	28.3954
230		mCyclB	23.0969									302		mEpo	28.5173
231	56C	mCyclB	23.269	23.0932								303		mEpo	28.0093
232		mCyclB	22.9173									304	54	mEpo	27.9289	27.6802
												305		mEpo	27.7791
												306		mEpo	27.3325
												307	55	mEpo	27.6658	27.6823
												308		mEpo	27.9115
												309		mEpo	27.4695
												310	56	mEpo	28.5407	28.5842
												311		mEpo	28.8584
												312		mEpo	28.3534
273	65C	mCyclB	23.3241	22.9033		65C	PM PHZ	27803	mCyclB	22.9033		361	65	mEpo	29.9922	29.5389		65	PM PHZ	27803	mEpo	29.5389
274		mCyclB	22.4824			66C	PM PHZ	27308	mCyclB	23.4721		362		mEpo	29.5081			66	PM PHZ	27308	mEpo	29.2936
275	66C	mCyclB	23.8196	23.4721		67C	PM PHZ	27305	mCyclB	23.4765		363		mEpo	29.1164			67	PM PHZ	27305	mEpo	32.5382
276		mCyclB	23.1247			68C	PM PHZ	27882	mCyclB	23.2601		364	66	mEpo	30.1109	29.2936		68	PM PHZ	27882	mEpo	28.0984
277	67C	mCyclB	23.7036	23.4765		69C	PM PHZ	28005	mCyclB	23.3468		365		mEpo	29.0829			69	PM PHZ	28005	mEpo	31.3259
278		mCyclB	23.2494			70C	PM PHZ	27843	mCyclB	22.3008		366		mEpo	28.6871			70	PM PHZ	27843	mEpo	28.0819
279	68C	mCyclB	23.5705	23.2601		71C	PM PHZ	27853	mCyclB	22.4375		367	67	mEpo	32.4582	32.5382		71	PM PHZ	27853	mEpo	28.5788
280		mCyclB	22.9498			72C	PM PHZ	27977	mCyclB	24.0835		368		mEpo	33.0811			72	PM PHZ	27977	mEpo	33.0998
281	69C	mCyclB	23.7582	23.3468								369		mEpo	32.0752
282		mCyclB	22.9355									370	68	mEpo	28.6729	28.0984
283	70C	mCyclB	22.7636	22.3008								371		mEpo	28.1861
284		mCyclB	21.8379									372		mEpo	27.4361
285	71C	mCyclB	22.8879	22.4375								373	69	mEpo	31.6552	31.3259
286		mCyclB	21.9871									374		mEpo	31.0604
287	72C	mCyclB	24.6737	24.0835								375		mEpo	31.2621
288		mCyclB	23.4932									376	70	mEpo	27.8216	28.0819
												377		mEpo	27.4985
												378		mEpo	28.9255
												379	71	mEpo	28.3148	28.5788
												380		mEpo	28.5328
												381		mEpo	28.8889
												382	72	mEpo	32.7457	33.0998
												383		mEpo	33.0512
												384		mEpo	33.5025

## Sheet: qPCR mEpo_Liver
Liver Sample	Treatment	Sample Name	mCyclB Mean Qty	mEpo Mean Qty	delta Ct	normalizer delta CT	ddCt	Relative levels
1	WT Control	27221	22.7583	#DIV/0!	#DIV/0!	15.5555	#DIV/0!	0.1		mean	Con	PHZ
2	WT Control	27244	23.5471	#DIV/0!	#DIV/0!	15.5555	#DIV/0!	0.1		WT	0.106442	1324.05
3	WT Control	27299	22.6756	#DIV/0!	#DIV/0!	15.5555	#DIV/0!	0.1		PM	0.826239	618.918
4	WT Control	27860	23.4543	#DIV/0!	#DIV/0!	15.5555	#DIV/0!	0.1
5	WT Control	27238	23.0605	#DIV/0!	#DIV/0!	15.5555	#DIV/0!	0.1		SEM	Con	PHZ
6	WT Control	27250	23.1092	#DIV/0!	#DIV/0!	15.5555	#DIV/0!	0.1		WT	0.00644167	284.295
7	WT Control	27303	23.5763	#DIV/0!	#DIV/0!	15.5555	#DIV/0!	0.1		PM	0.472475	189.69
8	WT Control	27881	23.0939	41.3717	18.2778	15.5555	2.72229	0.151533
	mean				18.2778			0.106442
	n				1			8
	STD				#DIV/0!			0.0182198
	SEM				#DIV/0!			0.00644167
17	PM Control	27766	22.7627	#DIV/0!	#REF!	15.5555	#REF!	0.1
18	PM Control	27841	23.3332	#DIV/0!	#REF!	15.5555	#REF!	0.1
19	PM Control	27971	23.4211	40.1675	16.7464	15.5555	1.19092	0.438024
20	PM Control	27972	22.5376	37.5845	15.0469	15.5555	-0.508519	1.42259
21	PM Control	27999	21.527	#DIV/0!	#REF!	15.5555	#REF!	0.1
22	PM Control	27781	22.7428	39.5949	16.8521	15.5555	1.29661	0.407083
23	PM Control	27866	23.493	#DIV/0!	#REF!	15.5555	#REF!	0.1
24	PM Control	27885	23.6322	37.2087	13.5765	15.5555	-1.97901	3.94221
	mean				15.5555			0.826239
	n				4			8
	STD				1.55719			1.33636
	SEM				0.778595			0.472475
49	WT PHZ	27325	22.8422	33.3568	10.5146	15.5555	-5.04085	32.9191						t-Test: Paired Two Sample for Means
50	WT PHZ	27795	23.8607	29.376	5.5153	15.5555	-10.0402	1052.91
51	WT PHZ	27798	23.9072	28.5725	4.66526	15.5555	-10.8902	1897.92							Variable 1	Variable 2
52	WT PHZ	27816	23.8278	28.791	4.96321	15.5555	-10.5923	1543.78						Mean	1324.05	618.918
53	WT PHZ	27313	22.9359	28.3954	5.45946	15.5555	-10.096	1094.46						Variance	646590	287858
54	WT PHZ	27857	22.2035	27.6802	5.47665	15.5555	-10.0788	1081.5						Observations	8	8
55	WT PHZ	27819	23.5873	27.6823	4.09494	15.5555	-11.4605	2818.14						Pearson Correlation	0.100968
56	WT PHZ	27933	23.0932	28.5842	5.49099	15.5555	-10.0645	1070.8						Hypothesized Mean Difference	0
	mean				5.77255			1324.05						df	7
	n				8			8						t Stat	2.16666
	STD				1.98256			804.108						P(T<=t) one-tail	0.0334729
	SEM				0.700939			284.295						t Critical one-tail	1.89458
65	PM PHZ	27803	22.9033	29.5389	6.63563	15.5555	-8.91983	484.325						P(T<=t) two-tail	0.0669459
66	PM PHZ	27308	23.4721	29.2936	5.82149	15.5555	-9.73397	851.566						t Critical two-tail	2.36462
67	PM PHZ	27305	23.4765	32.5382	9.06166	15.5555	-6.4938	90.1218
68	PM PHZ	27882	23.2601	28.0984	4.83821	15.5555	-10.7173	1683.51
69	PM PHZ	28005	23.3468	31.3259	7.97909	15.5555	-7.57637	190.86
70	PM PHZ	27843	22.3008	28.0819	5.78111	15.5555	-9.77435	875.735
71	PM PHZ	27853	22.4375	28.5788	6.14137	15.5555	-9.4141	682.223
72	PM PHZ	27977	24.0835	33.0998	9.01628	15.5555	-6.53918	93.0015
	mean				6.90936			618.918
	n				8			8
	STD				1.58685			536.524
	SEM				0.561036			189.69

## Sheet: mCyclB_mAccs2_Kidney_raw data
Well	Kidney Sample	Detector Name	Ct	Ct Mean		Kidney Sample	Treatment	Mouse Number	Detector	Ct Mean		Well	Kidney Sample	Detector Name	Ct	Ct Mean		Kidney Sample	Treatment	Mouse Number	Detector	Ct Mean
B1	1C	mCyclB	25.3011	24.3741		1C	WT Control	27221	mCyclB	24.3741		A1	1	mAcss2	28.8159	28.3456		1	WT Control	27221	mAcss2	28.3456
B2		mCyclB	24.5692			2C	WT Control	27244	mCyclB	23.6939		A2		mAcss2	28.1779			2	WT Control	27244	mAcss2	25.2783
B3		mCyclB	23.2521			3C	WT Control	27299	mCyclB	22.6863		A3		mAcss2	28.043			3	WT Control	27299	mAcss2	24.1559
B4	2C	mCyclB	24.228	23.6939		4C	WT Control	27860	mCyclB	23.9059		A4	2	mAcss2	25.8563	25.2783		4	WT Control	27860	mAcss2	25.3936
B5		mCyclB	24.2481			5C	WT Control	27238	mCyclB	23.5724		A5		mAcss2	25.4438			5	WT Control	27238	mAcss2	25.6946
B6		mCyclB	22.6055			6C	WT Control	27250	mCyclB	25.8809		A6		mAcss2	24.5348			6	WT Control	27250	mAcss2	28.3108
B7	3C	mCyclB	23.2273	22.6863		7C	WT Control	27303	mCyclB	22.4175		A7	3	mAcss2	24.8868	24.1559		7	WT Control	27303	mAcss2	25.3948
B8		mCyclB	23.145			8C	WT Control	27781	mCyclB	22.6353		A8		mAcss2	24.4719			8	WT Control	27881	mAcss2	27.7809
B9		mCyclB	21.6867									A9		mAcss2	23.109
B10	4C	mCyclB	24.5071	23.9059								A10	4	mAcss2	25.8659	25.3936
B11		mCyclB	24.1208									A11		mAcss2	25.8097
B12		mCyclB	23.09									A12		mAcss2	24.5053
B13	5C	mCyclB	24.1832	23.5724								A13	5	mAcss2	26.3235	25.6946
B14		mCyclB	24.018									A14		mAcss2	25.9549
B15		mCyclB	22.5159									A15		mAcss2	24.8053
B16	6C	mCyclB	26.4109	25.8809								A16	6	mAcss2	28.9536	28.3108
B17		mCyclB	26.3524									A17		mAcss2	28.4364
B18		mCyclB	24.8792									A18		mAcss2	27.5423
B19	7C	mCyclB	22.9348	22.4175								A19	7	mAcss2	26.2428	25.3948
B20		mCyclB	22.7812									A20		mAcss2	25.7076
B21		mCyclB	21.5365									A21		mAcss2	24.2341
B22	8C	mCyclB	23.1768	22.6353								A22	8	mAcss2	28.3124	27.7809
B23		mCyclB	22.9582									A23		mAcss2	27.8519
B24		mCyclB	21.7708									A24		mAcss2	27.1785
F1	17C	mCyclB	23.1607	22.834		17C	PM Control	27766	mCyclB	22.834		E1	17	mAcss2	27.1123	26.5028		17	PM Control	27766	mAcss2	26.5028
F2		mCyclB	23.0215			18C	PM Control	27841	mCyclB	23.1786		E2		mAcss2	26.6479			18	PM Control	27841	mAcss2	26.681
F3		mCyclB	22.3197			19C	PM Control	27971	mCyclB	22.7918		E3		mAcss2	25.7482			19	PM Control	27971	mAcss2	25.8445
F4	18C	mCyclB	23.5623	23.1786		20C	PM Control	27972	mCyclB	22.6912		E4	18	mAcss2	27.6201	26.681		20	PM Control	27972	mAcss2	26.2187
F5		mCyclB	23.4309			21C	PM Control	27999	mCyclB	23.1938		E5		mAcss2	26.8038			21	PM Control	27999	mAcss2	27.5438
F6		mCyclB	22.5427			22C	PM Control	27781	mCyclB	22.8394		E6		mAcss2	25.6191			22	PM Control	27781	mAcss2	27.6487
F7	19C	mCyclB	23.1005	22.7918		23C	PM Control	27866	mCyclB	22.3197		E7	19	mAcss2	26.358	25.8445		23	PM Control	27866	mAcss2	27.4788
F8		mCyclB	22.9731			24C	PM Control	27885	mCyclB	22.421		E8		mAcss2	25.8642			24	PM Control	27885	mAcss2	28.001
F9		mCyclB	22.3017									E9		mAcss2	25.3111
F10	20C	mCyclB	23.2272	22.6912								E10	20	mAcss2	26.6019	26.2187
F11		mCyclB	22.8001									E11		mAcss2	26.5001
F12		mCyclB	22.0463									E12		mAcss2	25.5541
F13	21C	mCyclB	23.5254	23.1938								E13	21	mAcss2	27.9124	27.5438
F14		mCyclB	23.3429									E14		mAcss2	27.6203
F15		mCyclB	22.7132									E15		mAcss2	27.0988
F16	22C	mCyclB	23.1699	22.8394								E16	22	mAcss2	28.0999	27.6487
F17		mCyclB	23.1794									E17		mAcss2	27.7267
F18		mCyclB	22.1688									E18		mAcss2	27.1193
F19	23C	mCyclB	22.7466	22.3197								E19	23	mAcss2	27.9702	27.4788
F20		mCyclB	22.4086									E20		mAcss2	27.6354
F21		mCyclB	21.8038									E21		mAcss2	26.8307
F22	24C	mCyclB	22.6591	22.421								E22	24	mAcss2	28.4649	28.001
F23		mCyclB	22.5491									E23		mAcss2	28.3146
F24		mCyclB	22.0547									E24		mAcss2	27.2236

## Sheet: qPCR mAcss2_Kidney
Kidney Sample	Treatment	Sample Name	mCyclB Mean Qty	mAcss2 Mean Qty	delta CT	normalizer delta CT	ddCt	Relative levels
1	WT Control	27221	24.3741	28.3456	3.97148	2.64854	1.32294	0.399719			AVG	SEM		t-Test: Paired Two Sample for Means
2	WT Control	27244	23.6939	25.2783	1.58443	2.64854	-1.06411	2.09088		WT	1.32098	0.29249
3	WT Control	27238	23.5724	25.6946	2.1222	2.64854	-0.526334	1.44026		PM	0.397932	0.0856207			Variable 1	Variable 2
4	WT Control	27250	25.8809	28.3108	2.42992	2.64854	-0.218613	1.16361						Mean	1.32098	0.397932
5	WT Control	27299	22.6863	24.1559	1.46957	2.64854	-1.17897	2.26415						Variance	0.684401	0.0488126
6	WT Control	27303	22.4175	25.3948	2.97732	2.64854	0.328787	0.796206						Observations	8	8
7	WT Control	27860	23.9059	25.3936	1.48771	2.64854	-1.16083	2.23585						Pearson Correlation	-0.289799
8	WT Control	27881	22.6353	27.7809	5.14566	2.64854	2.49713	0.177129						Hypothesized Mean Difference	0
mean					2.64854			1.32098						df	7
n					8			8						t Stat	2.85002
STD					1.32496			0.827285						P(T<=t) one-tail	0.0123439
SEM					0.468442			0.29249						t Critical one-tail	1.89458
17	PM Control	27766	22.834	26.5028	3.66886	2.64854	1.02032	0.493007						P(T<=t) two-tail	0.0246877
18	PM Control	27781	22.8394	27.6487	4.8093	2.64854	2.16077	0.223637						t Critical two-tail	2.36462
19	PM Control	27841	23.1786	26.681	3.50236	2.64854	0.853823	0.553317
20	PM Control	27866	22.3197	27.4788	5.1591	2.64854	2.51056	0.175488
21	PM Control	27885	22.421	28.001	5.58005	2.64854	2.93151	0.131077
22	PM Control	27971	22.7918	25.8445	3.05269	2.64854	0.404153	0.75568
23	PM Control	27972	22.6912	26.2187	3.52747	2.64854	0.878933	0.54377
24	PM Control	27999	23.1938	27.5438	4.34996	2.64854	1.70143	0.307482
mean					4.20622			0.397932
n					8			8
STD					0.998415			0.242172
SEM					0.352993			0.0856207

## Sheet: mCyclB_mAccs2_Liver_raw data
Well	Liver Sample	Detector Name	Ct	Ct Mean		Liver Sample	Treatment	Mouse Number	Detector	Ct Mean		Well	Liver Sample	Detector Name	Ct	Ct Mean		Liver Sample	Treatment	Mouse Number	Detector	Ct Mean
H1	1C	mCyclB	20.5277	20.4492		1C	WT Control	27221	mCyclB	20.4492		G1	1	mAcss2	24.4878	23.8349		1	WT Control	27221	mAcss2	23.8349
H2		mCyclB	20.5477			2C	WT Control	27244	mCyclB	20.4337		G2		mAcss2	24.0451			2	WT Control	27244	mAcss2	23.3402
H3		mCyclB	20.2721			3C	WT Control	27299	mCyclB	20.134		G3		mAcss2	22.9719			3	WT Control	27299	mAcss2	22.7611
H4	2C	mCyclB	20.7102	20.4337		4C	WT Control	27860	mCyclB	20.9857		G4	2	mAcss2	23.9526	23.3402		4	WT Control	27860	mAcss2	23.2467
H5		mCyclB	20.4545			5C	WT Control	27238	mCyclB	21.4779		G5		mAcss2	23.6922			5	WT Control	27238	mAcss2	24.0929
H6		mCyclB	20.1365			6C	WT Control	27250	mCyclB	20.9604		G6		mAcss2	22.3757			6	WT Control	27250	mAcss2	23.8566
H7	3C	mCyclB	20.396	20.134		7C	WT Control	27303	mCyclB	20.0468		G7	3	mAcss2	23.2121	22.7611		7	WT Control	27303	mAcss2	22.9741
H8		mCyclB	20.2802			8C	WT Control	27781	mCyclB	20.851		G8		mAcss2	23.1526			8	WT Control	27881	mAcss2	27.0132
H9		mCyclB	19.7257									G9		mAcss2	21.9186
H10	4C	mCyclB	21.5447	20.9857								G10	4	mAcss2	23.7743	23.2467
H11		mCyclB	21.0921									G11		mAcss2	23.5621
H12		mCyclB	20.3204									G12		mAcss2	22.4038
H13	5C	mCyclB	21.8186	21.4779								G13	5	mAcss2	24.6487	24.0929
H14		mCyclB	21.7126									G14		mAcss2	24.227
H15		mCyclB	20.9026									G15		mAcss2	23.4032
H16	6C	mCyclB	21.3974	20.9604								G16	6	mAcss2	24.381	23.8566
H17		mCyclB	21.0045									G17		mAcss2	24.2532
H18		mCyclB	20.4794									G18		mAcss2	22.9356
H19	7C	mCyclB	20.2722	20.0468								G19	7	mAcss2	23.5202	22.9741
H20		mCyclB	20.1068									G20		mAcss2	23.3985
H21		mCyclB	19.7612									G21		mAcss2	22.0035
H22	8C	mCyclB	21.0151	20.851								G22	8	mAcss2	27.8763	27.0132
H23		mCyclB	20.8716									G23		mAcss2	27.4791
H24		mCyclB	20.6662									G24		mAcss2	25.6841
L1	17C	mCyclB	20.3586	19.9853		17C	PM Control	27766	mCyclB	19.9853		K1	17	mAcss2	26.5364	25.4684		17	PM Control	27766	mAcss2	25.4684
L2		mCyclB	20.2319			18C	PM Control	27841	mCyclB	20.3756		K2		mAcss2	25.7212			18	PM Control	27841	mAcss2	25.8681
L3		mCyclB	19.3653			19C	PM Control	27971	mCyclB	19.7886		K3		mAcss2	24.1475			19	PM Control	27971	mAcss2	24.3445
L4	18C	mCyclB	20.7568	20.3756		20C	PM Control	27972	mCyclB	19.5872		K4	18	mAcss2	26.4855	25.8681		20	PM Control	27972	mAcss2	24.6385
L5		mCyclB	20.4692			21C	PM Control	27999	mCyclB	19.595		K5		mAcss2	26.1336			21	PM Control	27999	mAcss2	24.1976
L6		mCyclB	19.9009			22C	PM Control	27781	mCyclB	20.3576		K6		mAcss2	24.9852			22	PM Control	27781	mAcss2	25.369
L7	19C	mCyclB	20.394	19.7886		23C	PM Control	27866	mCyclB	21.3993		K7	19	mAcss2	24.9464	24.3445		23	PM Control	27866	mAcss2	25.8656
L8		mCyclB	19.9983			24C	PM Control	27885	mCyclB	19.6546		K8		mAcss2	24.7536			24	PM Control	27885	mAcss2	24.791
L9		mCyclB	18.9734									K9		mAcss2	23.3334
L10	20C	mCyclB	20.3994	19.5872								K10	20	mAcss2	25.2567	24.6385
L11		mCyclB	19.6209									K11		mAcss2	25.0235
L12		mCyclB	18.7411									K12		mAcss2	23.6353
L13	21C	mCyclB	20.5843	19.595								K13	21	mAcss2	25.1358	24.1976
L14		mCyclB	19.3776									K14		mAcss2	24.4553
L15		mCyclB	18.823									K15		mAcss2	23.0018
L16	22C	mCyclB	20.7728	20.3576								K16	22	mAcss2	26.19	25.369
L17		mCyclB	20.3683									K17		mAcss2	25.4266
L18		mCyclB	19.9316									K18		mAcss2	24.4903
L19	23C	mCyclB	23.4459	21.3993								K19	23	mAcss2	26.8009	25.8656
L20		mCyclB	20.8447									K20		mAcss2	26.1539
L21		mCyclB	19.9073									K21		mAcss2	24.6419
L22	24C	mCyclB	20.1827	19.6546								K22	24	mAcss2	25.7516	24.791
L23		mCyclB	19.6593									K23		mAcss2	24.5569
L24		mCyclB	19.1219									K24		mAcss2	24.0646

## Sheet: qPCR mAcss2_Liver
Liver Sample	Treatment	Sample Name	mCyclB Mean Qty	mAcss2 Mean Qty	delta CT	normalizer delta CT	ddCt	Relative levels
1	WT Control	27221	20.4492	23.8349	3.38577	3.22263	0.163132	0.893084			AVG	SEM		t-Test: Paired Two Sample for Means
2	WT Control	27244	20.4337	23.3402	2.90645	3.22263	-0.316187	1.24504		WT	1.21647	0.189085
3	WT Control	27238	21.4779	24.0929	2.61505	3.22263	-0.607579	1.5237		PM	0.306972	0.0297654			Variable 1	Variable 2
4	WT Control	27250	20.9604	23.8566	2.89617	3.22263	-0.326467	1.25394						Mean	1.21647	0.306972
5	WT Control	27299	20.134	22.7611	2.62714	3.22263	-0.595493	1.51099						Variance	0.286024	0.00708782
6	WT Control	27303	20.0468	22.9741	2.92731	3.22263	-0.295322	1.22716						Observations	8	8
7	WT Control	27860	20.9857	23.2467	2.26098	3.22263	-0.96165	1.94754						Pearson Correlation	-0.345201
8	WT Control	27881	20.851	27.0132	6.1622	3.22263	2.93957	0.130347						Hypothesized Mean Difference	0
mean					3.22263			1.21647						df	7
n					8			8						t Stat	4.51798
STD					1.23114			0.534812						P(T<=t) one-tail	0.00136938
SEM					0.435274			0.189085						t Critical one-tail	1.89458
17	PM Control	27766	19.9853	25.4684	5.48308	3.22263	2.26045	0.208707						P(T<=t) two-tail	0.00273877
18	PM Control	27781	20.3576	25.369	5.01139	3.22263	1.78876	0.289421						t Critical two-tail	2.36462
19	PM Control	27841	20.3756	25.8681	5.49244	3.22263	2.26981	0.207357
20	PM Control	27866	21.3993	25.8656	4.46626	3.22263	1.24363	0.422309
21	PM Control	27885	19.6546	24.791	5.13644	3.22263	1.91381	0.265391
22	PM Control	27971	19.7886	24.3445	4.5559	3.22263	1.33326	0.396869
23	PM Control	27972	19.5872	24.6385	5.05138	3.22263	1.82874	0.28151
24	PM Control	27999	19.595	24.1976	4.60266	3.22263	1.38002	0.384212
mean					4.97494			0.306972
n					8			8
STD					1.14982			0.0841892
SEM					0.406522			0.0297654
