# Supplementary material for: Mammalian acetate-dependent acetyl CoA synthetase 2 contains multiple protein destabilization and masking elements
Source: J Biol Chem. 2021 Jul 31;297(3):101037. doi: 10.1016/j.jbc.2021.101037 (PMC8405932; doi:10.1016/j.jbc.2021.101037)
Supplement: Supporting data S3 [file mmc3.xlsx]

## Sheet: Scintillation Counts_raw
Scintillation counting of carbon-14 acetate lipid labeling in WT, ED hom, PM hom, ACS KO MEF cells
Plated 500,000 cells per well onto 6-well plates 48 hours before harvest.
Four wells for each genotype: one well for Western blotting and protein quantification, triplicate wells for labeling.
Plated three additional wells of WT for 0-hour labeling.
Performed 0 or 24 hour labeling with [1,2-14C] acetate (Perkin Elmer, NEC553250UC), 0.5 uCi per well.
#	MEF genotype	labeling	Scint. count
1	WT #1	0 hrs	274
2	WT #2	0 hrs	59
3	WT #3	0 hrs	78
4	WT #1	24 hrs	43789
5	WT #2	24 hrs	43436
6	WT #3	24 hrs	49079
7	ED hom #1	24 hrs	258
8	ED hom #2	24 hrs	224
9	ED hom #3	24 hrs	299
10	PM hom #1	24 hrs	1366
11	PM hom #2	24 hrs	1533
12	PM hom #3	24 hrs	1306
13	ACS KO #1	24 hrs	334
14	ACS KO #2	24 hrs	372
15	ACS KO #3	24 hrs	340
	Tritium ctrl vial		5094
	Blank 1		19
	Blank 2		22

## Sheet: BCA assay Raw
User: USER	Path: C:\Program Files (x86)\BMG\CLARIOstar\User\Data	Test run no.: 61
Test name: BCA JSN	Date: 5/12/2021	Time: 10:02:45 PM
Absorbance
2nd Polynomial fit (1)
Y = b + c1x + c2x≤
	Parameter	Value
562	b	-0.012
	c1	0.00107592
	c2	-9.2e-08
	R	0.999648
	R≤	0.999296
2nd Polynomial fit (2)
Y = b + c1x + c2x≤
	Parameter	Value
562	b	-0.012
	c1	0.00107592
	c2	-9.2e-08
	R	0.999648
	R≤	0.999296
Well	Content	Average over replicates based on Blank corrected (562)	2nd Polynomial fit based on Blank corrected in ug/ml (562)	2nd Polynomial fit based on Average in ug/ml (562)
A01	Standard S1	1.779	2055.151 ug/ml	2008.779 ug/ml
A02	Standard S2	1.374	1510.497 ug/ml	1473.656 ug/ml
A03	Standard S3	0.992	1017.460 ug/ml	1021.736 ug/ml
A04	Standard S4	0.755	795.701 ug/ml	762.206 ug/ml
A05	Standard S5	0.498	522.701 ug/ml	494.104 ug/ml
A06	Standard S6	0.224	242.403 ug/ml	223.384 ug/ml
A07	Standard S7	0.128	123.442 ug/ml	131.708 ug/ml
A08	Standard S8	0.025	34.786 ug/ml	34.692 ug/ml
A09	Blank B
B01	Standard S1	1.779	1962.958 ug/ml	2008.779 ug/ml
B02	Standard S2	1.374	1437.122 ug/ml	1473.656 ug/ml
B03	Standard S3	0.992	1026.015 ug/ml	1021.736 ug/ml
B04	Standard S4	0.755	728.929 ug/ml	762.206 ug/ml
B05	Standard S5	0.498	465.658 ug/ml	494.104 ug/ml
B06	Standard S6	0.224	204.429 ug/ml	223.384 ug/ml
B07	Standard S7	0.128	139.986 ug/ml	131.708 ug/ml
B08	Standard S8	0.025	34.599 ug/ml	34.692 ug/ml
B09	Blank B
C01	Sample X1 (WT)	1.016	1042.717 ug/ml	1049.392 ug/ml
C02	Sample X2 (ED hom)	0.588	585.829 ug/ml	586.914 ug/ml
C03	Sample X3 (PM hom)	0.802	797.745 ug/ml	812.613 ug/ml
C04	Sample X4 (ACS KO)	0.578	566.966 ug/ml	576.286 ug/ml
D01	Sample X1 (WT)	1.016	1056.076 ug/ml	1049.392 ug/ml
D02	Sample X2 (ED hom)	0.588	587.998 ug/ml	586.914 ug/ml
D03	Sample X3 (PM hom)	0.802	827.525 ug/ml	812.613 ug/ml
D04	Sample X4 (ACS KO)	0.578	585.623 ug/ml	576.286 ug/ml
	Content	BCA results (1:3 dilution)	Undil. In 4x SB	Correction factor
1	WT	1049.39	2.36113	1.82096
2	ED hom	586.914	1.32056	1.01844
3	PM hom	812.613	1.82838	1.41009
4	ACS KO	576.286	1.29664	1

## Sheet: Scintillation counts analysis
#	MEF genotype	labeling (hrs)	Scint. count	Blank corrected	Conc. Corrected
1	WT #1	0 hrs	274	253.5	139.213
2	WT #2	0 hrs	59	38.5	21.1427
3	WT #3	0 hrs	78	57.5	31.5768
4	WT #1	24 hrs	43789	43768.5	24036
5	WT #2	24 hrs	43436	43415.5	23842.1
6	WT #3	24 hrs	49079	49058.5	26941.1
7	ED hom #1	24 hrs	258	237.5	233.199
8	ED hom #2	24 hrs	224	203.5	199.815
9	ED hom #3	24 hrs	299	278.5	273.457
10	PM hom #1	24 hrs	1366	1345.5	954.197
11	PM hom #2	24 hrs	1533	1512.5	1072.63
12	PM hom #3	24 hrs	1306	1285.5	911.646
13	ACS KO #1	24 hrs	334	313.5	313.5
14	ACS KO #2	24 hrs	372	351.5	351.5
15	ACS KO #3	24 hrs	340	319.5	319.5
	Tritium ctrl vial		5094
	Blank 1		19
	Blank 2		22
Genotype	MEF #	passage	Correction factor (from BCA assay protein concentrations)
WT	#44	p5	1.82096
ED hom	#38	p6	1.01844
PM hom	#68	p6	1.41009
ACS KO	#75	p5	1
Averages of blank, concentration corrected scintillation counts
Treatment	Sample	Average	Std. Dev.
0 hrs	WT	63.9773	65.3641
24 hrs	KO	328.167	20.4287
24 hrs	WT	24939.7	1735.91
24 hrs	PM	979.491	83.419
24 hrs	ED	235.49	36.8744
